# Supplementary material for: Metagenomic and metatranscriptomic analyses reveal minor-yet-crucial roles of gut microbiome in deep-sea hydrothermal vent snail
Source: Anim Microbiome. 2022 Jan 3;4:3. doi: 10.1186/s42523-021-00150-z (PMC8722025; doi:10.1186/s42523-021-00150-z)
Supplement: Supplementary file 3 — Additional file 3. Dataset S1 The annotation of highly expressed genes in the intestine of A. marisindica. [file 42523_2021_150_MOESM3_ESM.xlsx]

## Sheet: Dataset S1 Intestine
Dataset S1 The annotation of highly expressed genes in the intestine of A. marisindica.
Gene_ID	Pvalue	FDR	FC	Annotation	Gene Name	COG Categories	EggNOG Description
Amar_Scaf_1596_0.0	6.9e-59	2.1e-55	1534.31	hemocyanin G-type, units Oda to Odg-like	0	S	Common central domain of tyrosinase
Amar_Scaf_394_0.72	1.56e-51	1.98e-48	756.169	hemocyanin G-type, units Oda to Odg-like	0	S	Common central domain of tyrosinase
Amar_Scaf_3310_0.17	2.73e-24	3.23e-22	470.244	vitellogenin-like	0	I	Apolipoprotein
Amar_Scaf_2412_0.2	2.38e-21	1.98e-19	455.335	vitellogenin-like	0	I	Apolipoprotein
Amar_Scaf_394_0.91	2.61e-37	1.21e-34	425.061	hemocyanin G-type, units Oda to Odg-like	0	S	Common central domain of tyrosinase
Amar_Scaf_3496_0.114	1.01e-18	6.03e-17	395.458	LOW QUALITY PROTEIN: uncharacterized protein LOC112573645	0	I	Apolipoprotein
Amar_Scaf_1596_0.56	1.75e-29	4.05e-27	288.491	hemocyanin alphaN	0	S	Common central domain of tyrosinase
Amar_Scaf_3014_0.10	3.08e-43	2.63e-40	284.989	hemocyanin G-type, units Oda to Odg-like	0	S	Common central domain of tyrosinase
Amar_Scaf_394_0.73	7.73e-26	1.07e-23	176.903	hemocyanin G-type, units Oda to Odg-like	0	S	Common central domain of tyrosinase
Amar_Scaf_1836_1.59	6.88e-11	1.15e-09	133.238	LOW QUALITY PROTEIN: uncharacterized protein LOC112574509	0	0	0
Amar_Scaf_825_0.80	1.42e-12	3.24e-11	123.965	Collagen alpha-4(VI) chain	0	W	collagen
Amar_Scaf_363_0.30	5.4e-18	2.92e-16	115.659	nitric oxide synthase, brain-like isoform X1	NOS1	C	nitric-oxide synthase activity
Amar_Scaf_634_0.3	8.63e-15	2.86e-13	114.595	hemocyanin G-type, units Oda to Odg-like	0	S	Common central domain of tyrosinase
Amar_Scaf_2580_0.90	5.36e-09	6.3e-08	104.077	Cartilage matrix protein	0	W	collagen
Amar_Scaf_2512_4.96	2.05e-10	3.17e-09	86.5304	sushi, von Willebrand factor type A, EGF and pentraxin domain-containing protein 1 isoform X1	0	T	Calcium ion binding
Amar_Scaf_2580_0.229	3.49e-10	5.15e-09	86.3371	Cartilage matrix protein	0	D	structural constituent of cuticle
Amar_Scaf_3174_0.46	4.27e-11	7.33e-10	80.8059	colostrum trypsin inhibitor-like	tfpi2	O	Tissue factor pathway inhibitor
Amar_Scaf_3496_0.41	3.98e-11	6.87e-10	80.3387	LOW QUALITY PROTEIN: uncharacterized protein LOC112573645	0	I	Apolipoprotein
Amar_Scaf_2352_0.105	5.51e-08	5.32e-07	79.4463	Cartilage matrix protein	0	D	structural constituent of cuticle
Amar_Scaf_2352_0.12	8.01e-08	7.46e-07	78.6091	kielin/chordin-like protein	0	D	structural constituent of cuticle
Amar_Scaf_1074_4.7	6.95e-20	4.86e-18	77.5569	predicted protein	0	T	homophilic cell adhesion via plasma membrane adhesion molecules
Amar_Scaf_2352_0.110	7.82e-12	1.55e-10	76.3919	Cartilage matrix protein	0	W	collagen
Amar_Scaf_1074_4.165	1.12e-18	6.66e-17	75.714	protocadherin Fat 4	0	T	homophilic cell adhesion via plasma membrane adhesion molecules
Amar_Scaf_3304_0.169	1.68e-44	1.56e-41	75.0951	titin homolog isoform X1	0	T	myosin light chain kinase activity
Amar_Scaf_2580_0.43	1.01e-14	3.32e-13	73.8822	epidermal cell surface receptor	0	D	structural constituent of cuticle
Amar_Scaf_54_0.164	5.98e-09	6.94e-08	72.0123	apolipophorins-like isoform X1	0	I	Apolipoprotein
Amar_Scaf_570_0.116	1.14e-13	3.07e-12	71.4294	protein unc-93 homolog A-like	UNC93B1	S	toll-like receptor 7 signaling pathway
Amar_Scaf_2352_0.107	1.37e-07	1.22e-06	70.5473	Cartilage matrix protein	0	W	collagen
Amar_Scaf_1635_0.49	1.22e-08	1.35e-07	67.8423	---NA---	0	0	0
Amar_Scaf_1766_3.42	2.37e-07	2e-06	66.7991	acidic mammalian chitinase-like	Cht6	G	chitin catabolic process
Amar_Scaf_2352_0.96	4.58e-07	3.63e-06	66.747	epidermal cell surface receptor	0	W	collagen
Amar_Scaf_2768_0.1	3.4e-12	7.19e-11	62.8091	macrophage mannose receptor 1-like	0	TV	mannose binding
Amar_Scaf_54_0.158	1.21e-11	2.31e-10	62.4391	hypothetical protein EGW08_004429	0	I	Apolipoprotein
Amar_Scaf_212_0.54	1.9e-11	3.5e-10	61.0802	macrophage mannose receptor 1-like	0	TV	Macrophage mannose receptor 1-like
Amar_Scaf_1622_0.214	1.37e-11	2.58e-10	60.2618	arylsulfatase B-like	0	P	Arylsulfatase
Amar_Scaf_2352_0.99	1.05e-07	9.53e-07	58.3211	epidermal cell surface receptor	0	D	structural constituent of cuticle
Amar_Scaf_3662_0.89	4.66e-09	5.57e-08	53.9181	extracellular superoxide dismutase	SOD3	P	oxidoreductase activity, acting on superoxide radicals as acceptor
Amar_Scaf_57_0.44	1.5e-07	1.32e-06	50.3549	alpha-amylase-like isoform X1	AMY2A	G	alpha-amylase
Amar_Scaf_1766_2.53	1.44e-06	1.02e-05	49.6765	chitin synthase chs-2-like isoform X2	0	M	cell wall polysaccharide biosynthetic process
Amar_Scaf_2673_0.53	8.25e-07	6.18e-06	48.4876	CD109 antigen-like	0	O	endopeptidase inhibitor activity
Amar_Scaf_3763_1.14	2.28e-07	1.93e-06	48.4351	autocrine proliferation repressor protein A-like	0	S	PhoPQ-activated pathogenicity-related protein
Amar_Scaf_2986_0.25	2.02e-06	1.38e-05	48.1773	lactase-phlorizin hydrolase-like	GBA3	G	Lactase-phlorizin
Amar_Scaf_2889_0.5	1.11e-08	1.23e-07	47.6444	---NA---	0	0	0
Amar_Scaf_3180_0.106	3.62e-06	2.36e-05	46.732	predicted protein	0	0	0
Amar_Scaf_825_0.8	5.29e-06	3.31e-05	46.6705	Collagen alpha-4(VI) chain	0	W	collagen
Amar_Scaf_3273_1.154	2.2e-08	2.31e-07	46.0633	sodium-coupled monocarboxylate transporter 1-like	0	P	Belongs to the sodium solute symporter (SSF) (TC 2.A.21) family
Amar_Scaf_2103_0.29	8.78e-11	1.43e-09	46.0536	G-protein coupled receptor Mth2	0	O	homophilic cell adhesion via plasma membrane adhesion molecules
Amar_Scaf_527_0.12	1.02e-22	1.05e-20	45.7519	aminopeptidase N-like	ANPEP	EO	metalloaminopeptidase activity
Amar_Scaf_3383_0.19	4.52e-23	4.86e-21	44.8362	---NA---	0	0	0
Amar_Scaf_3344_0.31	2.66e-06	1.77e-05	44.577	deleted in malignant brain tumors 1 protein-like	PRSS12	O	neurotrypsin
Amar_Scaf_3859_0.41	2.83e-07	2.34e-06	44.0733	Cytochrome P450 3A28	0	Q	cytochrome P450
Amar_Scaf_825_0.33	3.81e-06	2.46e-05	43.9265	Collagen alpha-4(VI) chain	0	W	collagen
Amar_Scaf_323_0.46	3e-06	1.98e-05	43.8381	multiple epidermal growth factor-like domains protein 6	0	0	0
Amar_Scaf_1766_2.0	3.61e-07	2.92e-06	43.1814	chitin synthase chs-2-like isoform X2	0	M	cell wall polysaccharide biosynthetic process
Amar_Scaf_714_1.68	7.9e-07	5.93e-06	42.4085	pancreatic triacylglycerol lipase-like	PNLIP	T	Pancreatic triacylglycerol
Amar_Scaf_2757_0.79	1.29e-06	9.23e-06	42.1944	MAM and LDL-receptor class A domain-containing protein 1-like	0	M	metalloendopeptidase activity
Amar_Scaf_2757_0.0	1.39e-09	1.84e-08	39.5742	---NA---	0	0	0
Amar_Scaf_848_0.71	1.41e-06	9.94e-06	39.396	sphingomyelin phosphodiesterase-like	SMPD1	I	sphingomyelin phosphodiesterase
Amar_Scaf_527_0.10	8.15e-18	4.29e-16	39.3652	aminopeptidase N-like	0	O	Protease m1 zinc metalloprotease
Amar_Scaf_1746_0.56	1.63e-06	1.14e-05	39.3536	mucin-2-like isoform X1	0	VW	biological adhesion
Amar_Scaf_323_0.41	6.97e-06	4.23e-05	39.3366	receptor-type tyrosine-protein phosphatase O-like	0	T	protein tyrosine phosphatase activity
Amar_Scaf_54_0.168	2.92e-06	1.93e-05	38.7343	dLp/HDL-BGBP precursor	0	I	Apolipoprotein
Amar_Scaf_1962_0.8	8.66e-10	1.19e-08	38.5956	complement C1q-like protein 4	0	S	Complement component C1q domain.
Amar_Scaf_1836_1.7	2.46e-06	1.65e-05	37.9289	uncharacterized protein LOC112574418	0	0	0
Amar_Scaf_455_0.25	2.34e-52	3.33e-49	37.8662	GATA-binding factor A	0	K	binding. It is involved in the biological process described with regulation of transcription, DNA-templated
Amar_Scaf_2073_0.50	1.17e-05	6.73e-05	37.6505	Cartilage matrix protein	0	W	collagen
Amar_Scaf_1635_0.1	1.01e-06	7.43e-06	37.6237	---NA---	0	0	0
Amar_Scaf_2778_0.5	6.92e-49	7.76e-46	37.3084	complement C3-like	0	O	Alpha-2-Macroglobulin
Amar_Scaf_1766_3.100	3.25e-06	2.13e-05	37.0482	chitinase-3-like protein 1	0	G	Acidic mammalian chitinase-like
Amar_Scaf_70_0.3	1.02e-06	7.46e-06	36.4719	hypothetical protein C0Q70_07418	0	0	0
Amar_Scaf_535_0.15	7.78e-07	5.85e-06	35.9424	lysosome membrane protein 2-like	SCARB2	T	Belongs to the CD36 family
Amar_Scaf_2337_0.36	1.83e-12	4.08e-11	35.8503	USP-like protein isoform 2	0	T	Universal stress protein family
Amar_Scaf_1226_0.77	5.45e-08	5.27e-07	35.7422	kielin/chordin-like protein	0	S	serine-type endopeptidase inhibitor activity
Amar_Scaf_3180_0.3	4.03e-05	0.000201	35.7176	---NA---	0	0	0
Amar_Scaf_2230_0.48	2.05e-10	3.17e-09	35.5655	---NA---	0	0	0
Amar_Scaf_2167_0.15	4.84e-35	1.91e-32	34.9394	Collagen alpha-1(IV) chain	0	0	0
Amar_Scaf_535_0.6	1.06e-07	9.65e-07	34.0369	uncharacterized protein LOC112560826 isoform X1	0	0	0
Amar_Scaf_3304_0.170	6.63e-18	3.54e-16	33.9808	titin isoform X1	0	T	myosin light chain kinase activity
Amar_Scaf_1383_0.62	3.04e-08	3.09e-07	33.7336	non-lysosomal glucosylceramidase-like	0	0	0
Amar_Scaf_2433_0.6	8.97e-11	1.46e-09	33.6529	---NA---	0	0	0
Amar_Scaf_3344_0.183	9.11e-06	5.38e-05	33.4196	deleted in malignant brain tumors 1 protein-like	0	T	lipoprotein receptor-related protein
Amar_Scaf_144_0.30	1.59e-06	1.12e-05	33.167	hypothetical protein MVEG_06351	0	0	0
Amar_Scaf_1052_0.94	6.55e-09	7.51e-08	32.8271	leucine-rich repeat-containing protein 15-like	0	S	Leucine rich repeat
Amar_Scaf_3304_0.144	4.64e-19	2.89e-17	32.7968	titin-like	0	T	myosin light chain kinase activity
Amar_Scaf_3607_0.97	1.04e-27	1.88e-25	32.4771	FRAS1-related extracellular matrix protein 2-like	FREM2	S	Cadherin-like
Amar_Scaf_3003_2.133	3.35e-25	4.36e-23	32.4106	microsomal triglyceride transfer protein large subunit-like	MTTP	IU	triglyceride transport
Amar_Scaf_2812_0.76	1.21e-28	2.45e-26	32.3576	polycystic kidney disease protein 1-like 1	PKD1L1	PT	Polycystic kidney disease
Amar_Scaf_1808_0.10	1.55e-05	8.6e-05	31.4336	mesenchyme-specific cell surface glycoprotein-like	0	0	0
Amar_Scaf_603_1.23	7.33e-07	5.54e-06	31.3492	alkaline phosphatase-like	ALPL	P	Alkaline phosphatase, liver bone kidney
Amar_Scaf_3163_0.10	1.63e-11	3.03e-10	30.9536	sushi domain-containing protein 2-like	0	W	Sushi domain-containing protein
Amar_Scaf_2812_0.0	1.76e-22	1.74e-20	30.8781	polycystic kidney disease protein 1-like 1	PKD1L1	PT	Polycystic kidney disease
Amar_Scaf_54_0.24	3.91e-06	2.52e-05	30.7384	PREDICTED: uncharacterized protein LOC106011799	0	I	Apolipoprotein
Amar_Scaf_1808_0.9	3.39e-05	0.000173	30.6307	---NA---	0	0	0
Amar_Scaf_1655_1.117	9.51e-15	3.14e-13	30.6052	protein unc-80 homolog	UNC80	S	ion transmembrane transport
Amar_Scaf_1766_2.2	4.77e-05	0.000233	30.5973	chitin synthase chs-2-like isoform X2	0	M	cell wall polysaccharide biosynthetic process
Amar_Scaf_3859_0.7	2.18e-14	6.8e-13	30.3702	solute carrier organic anion transporter family member 4A1-like	SLCO4A1	Q	Solute carrier organic anion transporter family, member
Amar_Scaf_3775_0.100	5.59e-07	4.35e-06	30.3558	chitin synthase chs-2-like	0	M	cell wall polysaccharide biosynthetic process
Amar_Scaf_3304_0.141	2.38e-16	9.83e-15	29.8515	---NA---	0	0	0
Amar_Scaf_864_0.35	2.56e-07	2.14e-06	29.5363	endoglucanase 13-like	0	G	Glycosyl hydrolase family 9
Amar_Scaf_272_0.17	8.28e-05	0.000381	29.2538	Angiotensin-converting enzyme	ACE	E	Angiotensin-converting enzyme
Amar_Scaf_1647_0.2	2.4e-05	0.000127	29.2496	---NA---	0	0	0
Amar_Scaf_3304_0.158	2.68e-18	1.53e-16	28.7772	titin-like isoform X1	0	T	myosin light chain kinase activity
Amar_Scaf_1962_0.74	2.65e-09	3.32e-08	27.9986	prosaposin-like isoform X1	PSAP	GI	Prosaposin
Amar_Scaf_1074_4.169	8.34e-12	1.64e-10	27.984	protocadherin Fat 4 isoform X2	DCHS2	S	Cadherin repeats.
Amar_Scaf_3526_0.0	7.35e-10	1.02e-08	27.6826	CD5 antigen-like	0	O	scavenger receptor activity
Amar_Scaf_2929_0.0	1.47e-13	3.88e-12	27.6216	membrane-bound O-acyltransferase domain-containing protein 2-like	0	S	transferase activity, transferring acyl groups
Amar_Scaf_323_0.43	1.5e-05	8.37e-05	27.3357	---NA---	0	0	0
Amar_Scaf_3207_0.0	6e-05	0.000286	27.2088	low-density lipoprotein receptor-related protein 4-like	0	T	lipoprotein receptor-related protein
Amar_Scaf_2909_0.21	1.39e-07	1.23e-06	27.1477	solute carrier family 12 member 4-like isoform X2	SLC12A4	P	Solute carrier family 12
Amar_Scaf_678_1.67	1.28e-05	7.28e-05	26.9746	ferritin subunit 1	Fer1HCH	P	ferric iron binding
Amar_Scaf_2757_0.80	5.34e-08	5.17e-07	26.8339	MAM and LDL-receptor class A domain-containing protein 2-like	0	T	MAM and LDL-receptor class A domain-containing protein
Amar_Scaf_865_0.3	4.91e-06	3.09e-05	26.6825	acyloxyacyl hydrolase-like	AOAH	S	Acyloxyacyl hydrolase
Amar_Scaf_2073_4.188	9.76e-09	1.09e-07	26.6282	CD109 antigen-like	Tep6	O	endopeptidase inhibitor activity
Amar_Scaf_3304_0.167	3.03e-22	2.89e-20	26.6229	titin-like isoform X1	0	T	myosin light chain kinase activity
Amar_Scaf_650_3.24	3.68e-06	2.39e-05	26.4825	short transient receptor potential channel 3-like isoform X2	TRPC7	PT	store-operated calcium channel activity
Amar_Scaf_664_0.140	4.3e-06	2.74e-05	26.3574	uncharacterized protein LOC112557990	0	0	0
Amar_Scaf_3859_0.32	2.57e-07	2.15e-06	26.335	docosahexaenoic acid omega-hydroxylase CYP4F3-like isoform X3	0	Q	heme binding
Amar_Scaf_3304_0.156	6.26e-25	7.9e-23	26.0224	titin-like	0	T	myosin light chain kinase activity
Amar_Scaf_2484_0.17	2.22e-10	3.42e-09	26.0194	iduronate 2-sulfatase-like	IDS	P	iduronate-2-sulfatase activity
Amar_Scaf_3344_0.72	1.73e-05	9.49e-05	25.8829	Deleted in malignant brain tumors 1 protein	SSC4D	T	Scavenger receptor cysteine-rich domain-containing group B protein
Amar_Scaf_826_0.2	1.21e-05	6.91e-05	25.8703	iduronate 2-sulfatase-like	IDS	P	iduronate-2-sulfatase activity
Amar_Scaf_1983_0.2	1.03e-07	9.36e-07	25.7728	Delta-like protein 1	CLECL1	S	carbohydrate binding
Amar_Scaf_2230_0.41	4.02e-15	1.41e-13	25.6961	limbic system-associated membrane protein-like	0	T	Immunoglobulin V-set domain
Amar_Scaf_363_0.0	4.99e-10	7.19e-09	25.5378	Nitric oxide synthase, inducible	NOS1	C	nitric-oxide synthase activity
Amar_Scaf_3389_0.27	5.7e-64	4.05e-60	25.4925	hemicentin-2-like isoform X1	0	U	coreceptor activity involved in Wnt signaling pathway, planar cell polarity pathway
Amar_Scaf_3092_0.20	2.84e-08	2.9e-07	25.46	uncharacterized protein LOC112573362 isoform X1	0	0	0
Amar_Scaf_2353_0.215	5.79e-13	1.4e-11	25.4531	hypothetical protein LOTGIDRAFT_232967	0	0	0
Amar_Scaf_3304_0.181	5.44e-17	2.55e-15	25.2658	titin-like isoform X3	0	T	Repeat of unknown function (DUF1136)
Amar_Scaf_1202_0.14	1.51e-09	1.99e-08	25.1594	uncharacterized protein LOC112555777	0	0	0
Amar_Scaf_3304_0.183	2.69e-18	1.53e-16	25.0654	titin isoform X2	0	0	0
Amar_Scaf_1276_0.48	5.36e-05	0.000259	25.0134	macrophage mannose receptor 1-like	0	PT	polycystic kidney disease protein 1-like
Amar_Scaf_2280_0.79	2.58e-17	1.27e-15	24.9934	rho guanine nucleotide exchange factor 17-like isoform X1	0	0	0
Amar_Scaf_3304_0.82	2.48e-17	1.22e-15	24.7138	coiled-coil domain-containing protein 141-like isoform X1	0	T	calcium ion binding
Amar_Scaf_2580_0.267	0.000162	0.000689	24.6766	putative epidermal cell surface receptor	0	D	structural constituent of cuticle
Amar_Scaf_1655_1.126	8.82e-12	1.73e-10	24.5706	protein unc-80 homolog	UNC80	S	ion transmembrane transport
Amar_Scaf_3841_1.3	3.7e-10	5.43e-09	24.5126	hypothetical protein C0Q70_15873	0	0	0
Amar_Scaf_3839_0.92	5.54e-10	7.92e-09	24.0005	fucolectin-related molecule	0	T	transcript 3
Amar_Scaf_883_0.276	1.76e-15	6.53e-14	23.8453	hypothetical protein C0Q70_04722	0	0	0
Amar_Scaf_650_8.27	1.33e-20	1.01e-18	23.7465	aquaporin-8-like isoform X2	AQP8	G	water channel activity
Amar_Scaf_2812_0.74	4.85e-13	1.19e-11	23.572	---NA---	0	0	0
Amar_Scaf_2846_0.7	0.000152	0.00065	23.4123	low-density lipoprotein receptor-related protein 4-like	0	T	lipoprotein receptor-related protein
Amar_Scaf_3732_0.20	3.02e-06	1.99e-05	23.3737	hyaluronidase conohyal-Cn1-like isoform X2	0	G	positive regulation of hyaluranon cable assembly
Amar_Scaf_733_0.14	3.68e-15	1.29e-13	23.2957	twitchin-like isoform X3	unc-22	T	myosin light chain kinase activity
Amar_Scaf_2673_0.6	1.8e-13	4.7e-12	23.2949	---NA---	0	0	0
Amar_Scaf_575_0.15	1.56e-05	8.66e-05	23.2415	chitotriosidase-1-like isoform X1	0	G	endochitinase activity
Amar_Scaf_672_0.4	5.39e-15	1.85e-13	23.178	cation-dependent mannose-6-phosphate receptor isoform X1	0	S	Mannose-6-phosphate receptor
Amar_Scaf_3344_0.180	6.04e-05	0.000287	23.0264	deleted in malignant brain tumors 1 protein-like	LRP4	T	positive regulation of presynaptic membrane organization
Amar_Scaf_2580_0.273	2.5e-08	2.58e-07	22.9026	membrane-associated transporter protein	0	S	sucrose transmembrane transporter activity
Amar_Scaf_733_0.62	5.81e-17	2.71e-15	22.8786	twitchin-like isoform X1	unc-22	T	myosin light chain kinase activity
Amar_Scaf_2909_0.15	2.56e-07	2.14e-06	22.8295	solute carrier family 12 member 4-like isoform X1	0	P	Solute carrier family 12
Amar_Scaf_2470_3.62	8.32e-07	6.22e-06	22.6824	solute carrier family 23 member 1-like	0	F	sodium-dependent L-ascorbate transmembrane transporter activity
Amar_Scaf_1737_0.57	1.37e-10	2.16e-09	22.4269	hemicentin-1 isoform X2	HMCN1	T	Hemicentin 1
Amar_Scaf_363_0.10	4.89e-11	8.3e-10	22.2256	nitric oxide synthase, brain-like isoform X1	NOS1	C	nitric-oxide synthase activity
Amar_Scaf_1734_3.103	2.18e-34	8.03e-32	22.1447	receptor-type tyrosine-protein phosphatase kappa-like isoform X4	PLG	O	Belongs to the peptidase S1 family. Plasminogen subfamily
Amar_Scaf_2673_0.47	0.000119	0.000524	22.127	---NA---	0	0	0
Amar_Scaf_3775_0.99	1.48e-07	1.31e-06	22.0865	chitin synthase chs-2-like	0	M	cell wall polysaccharide biosynthetic process
Amar_Scaf_355_0.240	2.79e-07	2.32e-06	21.9902	hypothetical protein	0	0	0
Amar_Scaf_1715_0.18	5.3e-05	0.000256	21.8504	uncharacterized protein LOC112564008	0	0	0
Amar_Scaf_3499_0.25	0.000128	0.000556	21.8375	glycerol-3-phosphate cytidylyltransferase	0	S	Cytidylyltransferase-like
Amar_Scaf_1978_0.135	7.98e-28	1.47e-25	21.6548	multiple epidermal growth factor-like domains protein 6 isoform X1	0	0	0
Amar_Scaf_438_1.12	1.08e-06	7.85e-06	21.5632	countin-1-like isoform X2	0	S	Saposin (B) Domains
Amar_Scaf_639_0.1	0.000576	0.002112	21.4633	fatty acyl-CoA hydrolase precursor, medium chain-like isoform X4	0	U	Belongs to the type-B carboxylesterase lipase family
Amar_Scaf_2352_0.8	2.08e-05	0.000112	21.4414	Cartilage matrix protein	0	W	collagen
Amar_Scaf_221_0.9	1.85e-07	1.6e-06	21.3952	uncharacterized protein LOC112553916 isoform X1	0	S	Bacterial protein of unknown function (DUF885)
Amar_Scaf_2280_0.87	7.21e-12	1.44e-10	21.0504	rho guanine nucleotide exchange factor 17-like isoform X1	0	T	rho guanine nucleotide exchange factor
Amar_Scaf_3384_0.19	1.47e-21	1.26e-19	21.0183	hemicentin-1 isoform X2	HMCN1	T	cell division
Amar_Scaf_2160_0.185	5.92e-10	8.36e-09	20.8877	mannose-P-dolichol utilization defect 1 protein homolog	MPDU1	S	mannose-P-dolichol utilization defect 1
Amar_Scaf_1016_1.5	1.5e-07	1.32e-06	20.8835	---NA---	0	0	0
Amar_Scaf_1245_0.18	1.21e-39	8.08e-37	20.8732	maltase-glucoamylase, intestinal-like	SI	G	alpha-1,4-glucosidase activity
Amar_Scaf_3304_0.154	2.31e-16	9.58e-15	20.8349	titin-like isoform X1	0	T	myosin light chain kinase activity
Amar_Scaf_3850_1.66	2.15e-13	5.57e-12	20.6377	secretin receptor-like isoform X1	PTH1R	T	receptor
Amar_Scaf_37_2.46	2.96e-05	0.000152	20.4197	hyperpolarizaion-activated cyclic nucleotide-gated cation channel	HCN3	P	voltage-gated potassium channel activity involved in SA node cell action potential depolarization
Amar_Scaf_188_4.1	3.14e-05	0.000161	20.4122	uncharacterized protein LOC112558332	0	0	0
Amar_Scaf_1079_0.106	0.000153	0.000653	20.3406	muscle M-line assembly protein unc-89-like	0	T	Obscurin, cytoskeletal calmodulin and titin-interacting RhoGEF
Amar_Scaf_2580_0.265	0.000121	0.000532	20.3017	kielin/chordin-like protein	0	D	structural constituent of cuticle
Amar_Scaf_3421_0.44	5.8e-31	1.47e-28	20.2115	balbiani ring protein 3-like	FCER2	T	Low affinity immunoglobulin epsilon Fc receptor
Amar_Scaf_1655_1.95	3.01e-10	4.49e-09	20.1209	protein unc-80 homolog	UNC80	S	ion transmembrane transport
Amar_Scaf_208_0.6	0.000211	0.000871	20.0324	MAM and LDL-receptor class A domain-containing protein 2-like	0	M	metalloendopeptidase activity
Amar_Scaf_277_1.255	1.5e-07	1.32e-06	19.7857	lens fiber membrane intrinsic protein-like	0	0	0
Amar_Scaf_2986_0.8	0.000171	0.000722	19.7681	lactase-phlorizin hydrolase-like	0	G	glycosylceramidase activity
Amar_Scaf_3763_2.12	1.94e-14	6.11e-13	19.7352	collagen alpha-1(XII) chain-like	Col6a4	W	von Willebrand factor (vWF) type A domain
Amar_Scaf_733_0.93	1.62e-12	3.66e-11	19.6665	twitchin-like isoform X1	unc-22	T	myosin light chain kinase activity
Amar_Scaf_1517_0.63	5.52e-08	5.32e-07	19.2268	spore wall protein 2-like	0	0	0
Amar_Scaf_1763_0.32	0.000776	0.002742	19.1893	VIgL family C1q-related protein 9	0	O	calcium ion binding
Amar_Scaf_1813_0.72	3.93e-08	3.89e-07	18.9697	calcium-activated chloride channel regulator 1-like	0	S	intracellular chloride channel activity
Amar_Scaf_393_0.27	3.7e-15	1.3e-13	18.8877	tyrosine-protein phosphatase 10D-like	0	T	Protein tyrosine phosphatase activity. It is involved in the biological process described with protein dephosphorylation
Amar_Scaf_2757_1.15	5.32e-09	6.26e-08	18.7728	neuronal acetylcholine receptor subunit alpha-7-like	0	T	Neuronal acetylcholine receptor subunit
Amar_Scaf_1820_0.39	5.93e-13	1.43e-11	18.764	arylsulfatase B-like	0	P	colon epithelial cell migration
Amar_Scaf_173_0.0	0.000172	0.000725	18.7638	ganglioside GM2 activator-like	0	S	GM2 ganglioside activator
Amar_Scaf_1569_0.2	2.62e-07	2.19e-06	18.7508	ferritin	0	P	ferric iron binding
Amar_Scaf_2073_4.184	7.03e-08	6.63e-07	18.7326	CD109 antigen-like	Tep6	O	endopeptidase inhibitor activity
Amar_Scaf_379_0.59	2.09e-16	8.8e-15	18.5704	Polysaccharide deacetylase-like protein	0	S	Polysaccharide deacetylase
Amar_Scaf_2280_0.82	1.8e-12	4.02e-11	18.4428	rho guanine nucleotide exchange factor 17-like isoform X1	0	T	rho guanine nucleotide exchange factor
Amar_Scaf_527_0.16	1.18e-11	2.24e-10	18.3741	aminopeptidase N-like	ANPEP	EO	aminopeptidase activity
Amar_Scaf_1175_0.98	1.17e-23	1.31e-21	18.3593	macrophage mannose receptor 1-like	0	TV	carbohydrate binding
Amar_Scaf_3783_1.160	2.08e-08	2.19e-07	18.3366	ras-related and estrogen-regulated growth inhibitor	0	S	Ras family
Amar_Scaf_307_0.97	0.000103	0.000461	18.3335	organic cation transporter protein-like	0	S	histamine uptake
Amar_Scaf_2167_0.53	2.66e-43	2.36e-40	18.1705	collagen alpha-2(IV) chain-like	let-2	W	Belongs to the type IV collagen family
Amar_Scaf_3734_0.8	7.54e-13	1.79e-11	18.0587	hypothetical protein C0Q70_17444	RGS3	T	Regulator of G-protein signaling
Amar_Scaf_2572_0.62	1.34e-06	9.52e-06	18.0398	sugar phosphate exchanger 3	SLC37A3	G	Solute carrier family 37 member 3
Amar_Scaf_2848_0.51	4.16e-13	1.04e-11	17.8184	urea-proton symporter DUR3-like	0	E	putrescine transmembrane transporter activity
Amar_Scaf_575_0.12	7.7e-18	4.07e-16	17.8055	probable chitinase 10	Cht6	G	chitin catabolic process
Amar_Scaf_874_0.67	2.58e-29	5.85e-27	17.7907	cadherin-like and PC-esterase domain-containing protein 1	CPED1	S	Cadherin-like and PC-esterase
Amar_Scaf_664_0.173	0.000138	0.000597	17.7403	hypothetical protein C0Q70_03497	0	0	0
Amar_Scaf_112_0.16	3.19e-07	2.62e-06	17.6839	IQ domain-containing protein K isoform X1	0	0	0
Amar_Scaf_3213_0.30	5.91e-09	6.86e-08	17.5456	retinol dehydrogenase 12-like	0	Q	Belongs to the short-chain dehydrogenases reductases (SDR) family
Amar_Scaf_713_4.52	2.59e-09	3.26e-08	17.4912	xaa-Pro aminopeptidase 1-like isoform X2	XPNPEP2	E	Belongs to the peptidase M24B family
Amar_Scaf_2975_0.17	0.000295	0.001169	17.4846	homeobox protein Nkx-3.2	NKX3-2	K	homeobox
Amar_Scaf_1734_3.105	8.49e-14	2.34e-12	17.4512	receptor-type tyrosine-protein phosphatase T-like	0	T	Protein tyrosine phosphatase activity. It is involved in the biological process described with protein dephosphorylation
Amar_Scaf_2280_0.84	5.32e-10	7.63e-09	17.4367	rho guanine nucleotide exchange factor 17-like isoform X1	0	T	rho guanine nucleotide exchange factor
Amar_Scaf_2125_0.52	0.000892	0.003093	17.349	aminopeptidase N-like	ANPEP	EO	metalloaminopeptidase activity
Amar_Scaf_3003_2.120	3.24e-15	1.15e-13	17.3042	retinoic acid receptor alpha-A-like isoform X1	RARA	K	retinoic acid receptor activity
Amar_Scaf_3587_0.46	1.69e-08	1.82e-07	17.283	transmembrane matrix receptor MUP-4-like isoform X2	0	0	0
Amar_Scaf_743_1.26	5.63e-29	1.18e-26	17.2493	fibrillin-2-like	0	T	sequestering of TGFbeta in extracellular matrix
Amar_Scaf_805_0.77	7.65e-17	3.5e-15	17.2436	beta-1,3-galactosyltransferase 1-like	0	G	Galactosyltransferase
Amar_Scaf_4_3.7	2.08e-05	0.000112	17.1366	complement C1q-like protein 4	C1QL4	S	Complement component 1, q subcomponent-like 4
Amar_Scaf_3489_0.93	1.63e-06	1.14e-05	17.1312	oxalate:formate antiporter-like isoform X1	0	G	transmembrane transport
Amar_Scaf_3020_0.7	4.71e-05	0.000231	17.0804	---NA---	LRP2	T	lipoprotein receptor-related protein 2
Amar_Scaf_3614_0.12	5.11e-06	3.2e-05	17.0804	carbohydrate sulfotransferase 9-like	0	M	chondroitin 4-sulfotransferase activity
Amar_Scaf_397_0.0	0.000226	0.000926	17.039	phosphoethanolamine N-methyltransferase 3-like isoform X3	0	I	phosphatidylcholine biosynthetic process
Amar_Scaf_287_0.70	1e-56	2.38e-53	16.9779	---NA---	0	0	0
Amar_Scaf_2280_1.6	1.08e-07	9.82e-07	16.9342	transient receptor potential-gamma protein-like	TRPC1	PT	store-operated calcium channel activity
Amar_Scaf_1030_0.74	2e-12	4.44e-11	16.8787	very long-chain acyl-CoA synthetase-like	SLC27A2	I	Solute carrier family 27 (Fatty acid transporter), member
Amar_Scaf_2590_1.32	5.82e-11	9.8e-10	16.8496	kielin/chordin-like protein	0	S	von Willebrand factor (vWF) type C domain
Amar_Scaf_2342_0.122	1.55e-19	1.03e-17	16.8025	APOBEC1 complementation factor-like isoform X2	A1CF	A	cytidine to uridine editing
Amar_Scaf_1734_3.123	2.56e-29	5.85e-27	16.7522	receptor-type tyrosine-protein phosphatase kappa-like isoform X4	0	T	protein tyrosine phosphatase activity
Amar_Scaf_1501_0.0	2.01e-12	4.44e-11	16.655	neural cell adhesion molecule 1-like	SEMA3C	T	cardiac endothelial to mesenchymal transition
Amar_Scaf_1820_0.10	0.00132	0.004364	16.611	uncharacterized protein LOC112563337 isoform X4	galA	P	alginic acid biosynthetic process
Amar_Scaf_3273_0.2	0.000104	0.000463	16.5745	CD63 antigen-like	0	S	cell surface receptor signaling pathway
Amar_Scaf_1655_1.41	2.32e-07	1.96e-06	16.4196	protein unc-80 homolog	UNC80	S	ion transmembrane transport
Amar_Scaf_1334_0.39	9.06e-05	0.000413	16.4158	iron/zinc purple acid phosphatase-like protein	0	G	Iron/zinc purple acid phosphatase-like protein C
Amar_Scaf_3273_0.8	0.000246	0.000999	16.4005	Collagen alpha-1(XIV) chain	0	T	von Willebrand factor (vWF) type A domain
Amar_Scaf_1766_2.7	0.001639	0.005257	16.306	chitin synthase chs-2-like isoform X1	0	M	cell wall polysaccharide biosynthetic process
Amar_Scaf_736_0.66	0.001428	0.004669	16.2848	PREDICTED: uncharacterized protein LOC106057366	0	0	0
Amar_Scaf_1506_0.57	0.000741	0.002633	16.2621	von Willebrand factor-like	0	VW	biological adhesion
Amar_Scaf_3002_0.0	0.000427	0.001623	16.1103	PA14 domain-containing	0	IQ	Short-chain dehydrogenase reductase Sdr
Amar_Scaf_575_0.33	9.18e-05	0.000417	16.0961	acidic mammalian chitinase-like	Cht6	G	chitin catabolic process
Amar_Scaf_2125_0.69	0.00106	0.003597	15.8806	---NA---	0	0	0
Amar_Scaf_355_0.348	5.53e-05	0.000266	15.8443	---NA---	KIRREL2	T	cell-cell adhesion
Amar_Scaf_3192_0.28	1.83e-07	1.59e-06	15.8438	MAM and LDL-receptor class A domain-containing protein 2	MALRD1	T	negative regulation of bile acid biosynthetic process
Amar_Scaf_1426_0.13	7.43e-05	0.000345	15.8135	PREDICTED: uncharacterized protein LOC101848024	0	0	0
Amar_Scaf_323_0.28	2.3e-15	8.41e-14	15.8011	Calponin transgelin	0	Z	Calponin family repeat
Amar_Scaf_527_0.4	1.71e-07	1.49e-06	15.6379	aminopeptidase N-like isoform X1	0	EO	Peptidase family M1 domain
Amar_Scaf_2280_1.110	2.95e-06	1.95e-05	15.6348	transient receptor potential-gamma protein-like	TRPC1	PT	store-operated calcium channel activity
Amar_Scaf_3906_0.2	1.63e-05	9.02e-05	15.6158	putative tyrosinase-like protein tyr-3	0	W	collagen
Amar_Scaf_2828_0.64	8.52e-11	1.39e-09	15.5105	Polypeptide N-acetylgalactosaminyltransferase 2	GALNT2	O	polypeptide N-acetylgalactosaminyltransferase 2
Amar_Scaf_3384_0.15	1.01e-22	1.05e-20	15.2851	---NA---	0	0	0
Amar_Scaf_3436_0.95	1.08e-05	6.26e-05	15.2272	multiple epidermal growth factor-like domains protein 10	MEGF6	T	Multiple EGF-like-domains 6
Amar_Scaf_1018_1.6	2.12e-06	1.44e-05	15.1989	---NA---	0	0	0
Amar_Scaf_1079_0.107	2.44e-08	2.53e-07	15.1686	titin-like isoform X5	0	T	myosin light chain kinase activity
Amar_Scaf_2353_0.101	2.62e-17	1.28e-15	15.1411	sucrase-isomaltase, intestinal-like	SI	G	Belongs to the glycosyl hydrolase 31 family
Amar_Scaf_3869_0.11	7.73e-07	5.81e-06	14.9713	paired box protein Pax-3-B-like	PAX3	K	skeletal muscle satellite cell commitment
Amar_Scaf_2812_0.53	3.89e-20	2.77e-18	14.9619	hypothetical protein C0Q70_08753	PKD1L1	PT	Polycystic kidney disease
Amar_Scaf_1746_0.58	0.002128	0.006584	14.9545	uncharacterized protein LOC112564005	0	0	0
Amar_Scaf_2461_0.1	4.35e-07	3.47e-06	14.9343	protein amalgam-like	0	T	Immunoglobulin C-2 Type
Amar_Scaf_3383_0.18	7.29e-15	2.46e-13	14.9109	---NA---	0	0	0
Amar_Scaf_3384_0.10	4.93e-22	4.55e-20	14.9022	hemicentin-1-like isoform X1	HMCN1	T	cell division
Amar_Scaf_3092_0.216	2.1e-05	0.000113	14.8573	uncharacterized protein LOC112573361	0	0	0
Amar_Scaf_883_0.113	2.31e-20	1.71e-18	14.8018	MAM and LDL-receptor class A domain-containing protein 1-like	SCRC1	T	MAM domain-containing glycosylphosphatidylinositol anchor protein
Amar_Scaf_664_0.142	0.000115	0.000507	14.7862	hypothetical protein C0Q70_03495	0	0	0
Amar_Scaf_2957_1.84	2.67e-12	5.77e-11	14.7652	lovastatin nonaketide synthase-like	FASN	I	Acyl transferase domain in polyketide synthase (PKS) enzymes.
Amar_Scaf_664_0.170	1.18e-05	6.76e-05	14.7289	hypothetical protein C0Q70_03497	0	0	0
Amar_Scaf_780_0.0	6.08e-43	4.98e-40	14.7158	kin of IRRE-like protein 1 isoform X1	KIRREL	T	biological adhesion
Amar_Scaf_527_0.44	2.65e-14	8.15e-13	14.712	aminopeptidase Ey-like	ENPEP	EO	metalloaminopeptidase activity
Amar_Scaf_188_4.100	0.001005	0.003435	14.7078	C-type lection lectoxin-Enh3-like	0	S	C-type lectin (CTL) or carbohydrate-recognition domain (CRD)
Amar_Scaf_2591_0.6	7.76e-12	1.54e-10	14.686	troponin C	0	T	EF-hand domain pair
Amar_Scaf_1517_0.64	1.7e-07	1.48e-06	14.6454	spore wall protein 2-like	TNFRSF11B	T	Tumor necrosis factor receptor superfamily, member 11b
Amar_Scaf_3837_3.11	3.99e-14	1.18e-12	14.6113	reelin-like	RELN	T	Reelin isoform
Amar_Scaf_151_0.14	6.31e-08	6.01e-07	14.6083	b(0,+)-type amino acid transporter 1 isoform X4	0	E	L-cystine transmembrane transporter activity
Amar_Scaf_1050_1.170	0.000104	0.000463	14.6074	predicted protein	ANPEP	EO	metalloaminopeptidase activity
Amar_Scaf_1715_0.108	0.002796	0.008309	14.5959	hypothetical protein C0Q70_08958	0	0	0
Amar_Scaf_2167_0.3	2.45e-38	1.34e-35	14.5209	Collagen alpha-1(IV) chain	0	0	0
Amar_Scaf_2596_0.70	0.000189	0.000787	14.5182	---NA---	0	0	0
Amar_Scaf_1586_0.13	2.03e-35	8.33e-33	14.5103	myelin regulatory factor-like isoform X3	MYRF	L	DNA-binding transcription factor activity
Amar_Scaf_3699_1.15	0.00023	0.000941	14.4385	---NA---	0	0	0
Amar_Scaf_2637_1.0	0.00261	0.007842	14.4134	---NA---	0	0	0
Amar_Scaf_3304_0.140	5.33e-20	3.79e-18	14.3127	titin homolog isoform X2	0	Z	Immunoglobulin
Amar_Scaf_3763_2.115	8.23e-12	1.62e-10	14.2144	---NA---	col6a6	W	collagen
Amar_Scaf_2735_0.77	1.32e-13	3.54e-12	14.2071	mucin-5AC-like	0	0	0
Amar_Scaf_743_0.78	8.19e-12	1.62e-10	14.1834	solute carrier family 12 member 3-like	SLC12A1	P	potassium:sodium symporter activity
Amar_Scaf_2847_0.69	9.06e-08	8.35e-07	14.1473	---NA---	0	0	0
Amar_Scaf_2885_1.69	1.09e-05	6.33e-05	14.1116	protein cycle-like isoform X3	ARNTL	K	oxidative stress-induced premature senescence
Amar_Scaf_1226_0.6	1.56e-07	1.37e-06	13.9855	kielin/chordin-like protein	0	VW	regulation of BMP signaling pathway
Amar_Scaf_3587_0.31	0.000138	0.0006	13.9748	stress protein DDR48-like	0	0	0
Amar_Scaf_1820_0.5	6.39e-08	6.08e-07	13.9315	arylsulfatase B-like	0	P	Arylsulfatase
Amar_Scaf_1461_0.99	1.13e-19	7.75e-18	13.9066	acetylcholinesterase-like isoform X1	BCHE	T	Belongs to the type-B carboxylesterase lipase family
Amar_Scaf_1766_3.8	0.0005	0.001863	13.8764	acidic mammalian chitinase-like	Cht6	G	chitin catabolic process
Amar_Scaf_1655_1.5	4.31e-08	4.24e-07	13.8659	protein unc-80 homolog	UNC80	S	ion transmembrane transport
Amar_Scaf_2422_0.6	1.67e-25	2.19e-23	13.8646	receptor-type tyrosine-protein phosphatase F-like	0	G	Protein tyrosine phosphatase, catalytic domain
Amar_Scaf_2836_2.93	5.78e-38	2.93e-35	13.8455	proto-oncogene tyrosine-protein kinase ROS-like	0	KLT	transmembrane receptor protein tyrosine kinase activity
Amar_Scaf_2125_0.3	0.001911	0.005999	13.8328	aminopeptidase N-like	ANPEP	EO	metalloaminopeptidase activity
Amar_Scaf_302_0.19	9.56e-13	2.25e-11	13.8293	fibropellin-1-like isoform X19	HABP2	T	Hyaluronan binding protein 2
Amar_Scaf_355_0.29	0.000222	0.000908	13.797	macrophage receptor MARCO	0	0	0
Amar_Scaf_3304_0.9	8e-23	8.4e-21	13.7782	myosin light chain kinase, smooth muscle-like	0	T	Titin-like
Amar_Scaf_563_0.88	2.51e-05	0.000132	13.7729	cytochrome P450 3A29	0	Q	Cytochrome P450
Amar_Scaf_2836_2.74	3.25e-29	7.13e-27	13.7503	proto-oncogene tyrosine-protein kinase ROS-like isoform X2	sev	T	transmembrane receptor protein tyrosine kinase activity. It is involved in the biological process described with protein phosphorylation
Amar_Scaf_2103_0.31	0.001796	0.00568	13.6867	G-protein coupled receptor Mth2	0	O	homophilic cell adhesion via plasma membrane adhesion molecules
Amar_Scaf_3469_3.83	9.46e-08	8.69e-07	13.6176	sodium/potassium/calcium exchanger 1-like	0	0	0
Amar_Scaf_1175_0.16	5.49e-08	5.3e-07	13.6101	apolipoprotein L4-like	0	S	Apolipoprotein L
Amar_Scaf_145_1.99	0.002607	0.007833	13.6063	endo-1,4-beta-xylanase A-like	xlnC	G	endo-1,4-beta-xylanase activity
Amar_Scaf_1506_0.61	0.000742	0.002638	13.5664	putative hemocytin	0	T	Mucin-2 protein WxxW repeating region
Amar_Scaf_1770_0.21	5.42e-13	1.32e-11	13.5321	cysteine sulfinic acid decarboxylase-like isoform X1	0	E	carboxy-lyase activity
Amar_Scaf_1071_0.58	4.77e-22	4.42e-20	13.5301	chondroitin sulfate N-acetylgalactosaminyltransferase 2-like	CSGALNACT1	G	Chondroitin sulfate N-acetylgalactosaminyltransferase
Amar_Scaf_1500_0.65	1.35e-10	2.13e-09	13.5169	T-box transcription factor TBX1	TBX1	K	T-box transcription factor TBX1
Amar_Scaf_2311_0.0	3.17e-15	1.13e-13	13.5137	---NA---	0	0	0
Amar_Scaf_2307_0.3	3.76e-09	4.57e-08	13.5041	sorbitol dehydrogenase-like	0	Q	Oxidoreductase activity. It is involved in the biological process described with oxidation-reduction process
Amar_Scaf_71_1.0	1.48e-13	3.92e-12	13.5003	serine/arginine repetitive matrix protein 2-like	0	0	0
Amar_Scaf_329_0.0	2.94e-18	1.66e-16	13.4898	sideroflexin-2	0	S	ion transmembrane transporter activity. It is involved in the biological process described with ion transport
Amar_Scaf_2710_0.62	7.32e-30	1.73e-27	13.481	cytosolic 10-formyltetrahydrofolate dehydrogenase-like	ALDH1L2	F	belongs to the aldehyde dehydrogenase family
Amar_Scaf_2848_0.3	5.06e-13	1.24e-11	13.473	urea-proton symporter DUR3-like	0	E	putrescine transmembrane transporter activity
Amar_Scaf_2885_0.1	5.6e-06	3.48e-05	13.4218	Non-lysosomal glucosylceramidase	0	0	0
Amar_Scaf_2219_0.33	0.00212	0.006567	13.242	LOW QUALITY PROTEIN: uncharacterized protein LOC112558118	0	0	0
Amar_Scaf_3257_0.94	3.24e-14	9.75e-13	13.1393	carnitine O-acetyltransferase-like	0	I	Transferase activity, transferring acyl groups
Amar_Scaf_2352_0.45	2.89e-37	1.31e-34	13.0038	low-density lipoprotein receptor-related protein 4-like	0	T	Putative ephrin-receptor like
Amar_Scaf_1563_0.17	4.66e-17	2.22e-15	12.995	neprilysin-1 isoform X1	MMEL1	E	metalloendopeptidase activity
Amar_Scaf_3898_0.84	0.000145	0.000626	12.994	uncharacterized protein LOC112574888 isoform X3	0	0	0
Amar_Scaf_379_0.1	0.000733	0.002611	12.9281	uncharacterized protein LOC112567981	0	S	Polysaccharide deacetylase
Amar_Scaf_393_0.0	0.001464	0.004771	12.9052	very low-density lipoprotein receptor-like	0	T	Domain of unknown function (DUF5050)
Amar_Scaf_2540_0.31	1.74e-31	4.59e-29	12.8898	basement membrane-specific heparan sulfate proteoglycan core protein-like isoform X8	HSPG2	T	heparan sulfate proteoglycan
Amar_Scaf_1186_0.2	3.56e-08	3.56e-07	12.8119	cation-dependent mannose-6-phosphate receptor isoform X2	0	S	Mannose-6-phosphate receptor
Amar_Scaf_363_0.1	3.64e-17	1.75e-15	12.7945	nitric oxide synthase, brain-like isoform X1	NOS1	C	nitric-oxide synthase activity
Amar_Scaf_2425_0.194	0.0002	0.000828	12.7864	zinc metalloproteinase nas-4-like	0	O	zinc metalloproteinase
Amar_Scaf_1836_1.65	1.23e-05	7e-05	12.7781	collagen alpha-5(IV) chain-like isoform X1	0	0	0
Amar_Scaf_3107_1.33	1.05e-09	1.43e-08	12.754	atrial natriuretic peptide-converting enzyme isoform X1	SCRASP2	ET	Belongs to the peptidase S1 family
Amar_Scaf_832_0.5	1.21e-10	1.93e-09	12.6919	hypothetical protein C0Q70_03595	0	0	0
Amar_Scaf_3571_1.82	9.8e-06	5.75e-05	12.6809	legumain	LGMN	O	cysteine-type peptidase activity
Amar_Scaf_641_0.1	4.52e-07	3.59e-06	12.6257	---NA---	0	0	0
Amar_Scaf_2020_0.11	3.3e-06	2.16e-05	12.621	uncharacterized protein LOC112568586 isoform X5	0	0	0
Amar_Scaf_2677_0.20	5.17e-32	1.45e-29	12.5901	aldehyde dehydrogenase family 8 member A1-like	ALDH8A1	C	aldehyde dehydrogenase 8 family, member A1
Amar_Scaf_1734_3.0	1.93e-32	5.78e-30	12.587	receptor-type tyrosine-protein phosphatase T-like	0	T	protein tyrosine phosphatase activity
Amar_Scaf_3468_0.159	5.36e-08	5.18e-07	12.5736	sodium-dependent lysophosphatidylcholine symporter 1-B-like	0	G	lipid transport across blood brain barrier
Amar_Scaf_134_0.63	6.19e-29	1.28e-26	12.5585	AMP deaminase 2-like isoform X12	0	0	0
Amar_Scaf_271_1.24	1.02e-46	1.03e-43	12.5295	transmembrane protein 132E-like	TMEM132E	I	negative regulation of phosphatase activity
Amar_Scaf_602_0.106	2.07e-34	7.73e-32	12.5251	cell wall protein AWA1-like	DAG1	W	Dystroglycan (Dystrophin-associated glycoprotein 1)
Amar_Scaf_2590_1.170	4.28e-05	0.000212	12.4335	xanthine dehydrogenase/oxidase-like	xdh	F	Xanthine dehydrogenase
Amar_Scaf_2885_0.44	1.09e-05	6.31e-05	12.4258	arylsulfatase B-like	0	P	Arylsulfatase
Amar_Scaf_2826_0.0	4.87e-15	1.68e-13	12.4172	G-protein coupled receptor moody-like	0	S	7 transmembrane receptor (rhodopsin family)
Amar_Scaf_2076_1.135	9.67e-12	1.88e-10	12.3824	sodium/glucose cotransporter 4-like	SLC5A11	P	Belongs to the sodium solute symporter (SSF) (TC 2.A.21) family
Amar_Scaf_1160_0.8	0.00161	0.005179	12.3805	O-acyltransferase like protein-like isoform X1	0	S	Transferase activity, transferring acyl groups other than amino-acyl groups
Amar_Scaf_2342_0.31	0.001072	0.003637	12.3557	---NA---	0	0	0
Amar_Scaf_2800_0.6	0.001652	0.005291	12.3395	---NA---	0	0	0
Amar_Scaf_2967_1.12	0.002123	0.006573	12.2772	mesenchyme-specific cell surface glycoprotein	0	0	0
Amar_Scaf_968_0.6	0.000879	0.003057	12.2671	Transforming growth factor-beta-induced protein ig-h3	0	M	regulation of chemokine (C-C motif) ligand 2 secretion
Amar_Scaf_3535_0.31	0.000923	0.003182	12.2626	tolloid-like protein 1	CUBN	T	Cubilin (intrinsic factor-cobalamin receptor)
Amar_Scaf_3009_0.26	2.25e-33	7.14e-31	12.2421	opioid-binding protein/cell adhesion molecule homolog	ADAMTSL1	I	netrin receptor activity
Amar_Scaf_1962_0.1	0.00322	0.009406	12.2288	transmembrane protease serine 3-like	PRSS56	O	Protease, serine 56
Amar_Scaf_1030_0.76	9.43e-06	5.55e-05	12.2275	very long-chain acyl-CoA synthetase-like	SLC27A2	I	Solute carrier family 27 (Fatty acid transporter), member
Amar_Scaf_3895_2.127	1.42e-05	8e-05	12.2132	pantetheinase	VNN1	E	Carbon-nitrogen hydrolase
Amar_Scaf_188_1.21	1.43e-15	5.35e-14	12.185	Chloride transport protein 6	CLCN6	P	Chloride transport protein 6
Amar_Scaf_320_0.175	0.000195	0.00081	12.0881	epithelial membrane protein 1-like	0	0	0
Amar_Scaf_3896_1.1	3.69e-16	1.49e-14	12.0205	thrombospondin type-1 domain-containing protein 4-like isoform X3	THSD4	O	thrombospondin type-1 domain-containing protein 4
Amar_Scaf_2381_0.15	7.13e-07	5.41e-06	11.9692	voltage-dependent T-type calcium channel subunit alpha-1G-like isoform X9	cca-1	PT	Voltage-sensitive calcium channels (VSCC) mediate the entry of calcium ions into excitable cells and are also involved in a variety of calcium-dependent processes, including muscle contraction, hormone or neurotransmitter release, gene expression, cell motility, cell division and cell death. This channel gives rise to T-type calcium currents. T-type calcium channels belong to the low-voltage acti…
Amar_Scaf_1074_4.1	8.88e-10	1.22e-08	11.9444	Vitamin K-dependent gamma-carboxylase	GGCX	S	gamma-glutamyl carboxylase activity
Amar_Scaf_3802_2.4	3.46e-06	2.26e-05	11.9327	1-phosphatidylinositol 4,5-bisphosphate phosphodiesterase epsilon-1-like	0	I	calcium-dependent phospholipase C activity
Amar_Scaf_832_1.50	1.52e-05	8.48e-05	11.8999	nose resistant to fluoxetine protein 6-like	0	S	N-terminal domain in C. elegans NRF-6 (Nose Resistant to Fluoxetine-4) and NDG-4 (resistant to nordihydroguaiaretic acid-4).
Amar_Scaf_224_1.70	2.34e-06	1.58e-05	11.8879	bis(5'-adenosyl)-triphosphatase enpp4-like	ENPP4	S	bis(5'-adenosyl)-triphosphatase activity
Amar_Scaf_1226_0.38	8.67e-06	5.15e-05	11.8764	---NA---	0	0	0
Amar_Scaf_3519_0.5	2.04e-08	2.16e-07	11.7876	ryanodine receptor-like isoform X6	RyR	T	Ryanodine Receptor TM 4-6
Amar_Scaf_958_2.159	2.83e-05	0.000147	11.7645	cytochrome P450 3A24-like	0	Q	cytochrome P450
Amar_Scaf_3715_0.0	5.16e-39	3.14e-36	11.7601	matrix metalloproteinase-2-like	MMP15	O	Belongs to the peptidase M10A family
Amar_Scaf_889_0.6	5.87e-14	1.68e-12	11.7597	uncharacterized protein LOC112574122	0	0	0
Amar_Scaf_1707_0.12	9.8e-05	0.000442	11.7534	multidrug resistance-associated protein 1-like	0	Q	ATPase activity, coupled to transmembrane movement of substances
Amar_Scaf_3697_0.54	3.59e-10	5.29e-09	11.7373	LOW QUALITY PROTEIN: uncharacterized protein LOC112565600	0	0	0
Amar_Scaf_3344_0.177	0.000844	0.002956	11.682	deleted in malignant brain tumors 1 protein-like	0	S	carbohydrate binding
Amar_Scaf_1209_0.70	0.001274	0.004231	11.6524	hypothetical protein LOTGIDRAFT_232913	0	0	0
Amar_Scaf_1856_0.10	8.73e-07	6.5e-06	11.6336	NPC intracellular cholesterol transporter 2-like	NPC2	S	intracellular cholesterol transport
Amar_Scaf_2433_0.4	0.000985	0.003373	11.613	cytokine receptor isoform X1	DOME	S	Fibronectin type 3 domain
Amar_Scaf_2337_0.141	4.83e-05	0.000236	11.5921	histidine ammonia-lyase	0	Q	Aromatic amino acid lyase
Amar_Scaf_2407_0.17	4.79e-33	1.48e-30	11.5404	monoacylglycerol lipase ABHD2	ABHD2	F	abhydrolase
Amar_Scaf_1079_0.44	0.001663	0.00532	11.538	immunoglobulin superfamily DCC subclass member 3-like	0	T	myosin light chain kinase activity
Amar_Scaf_3368_0.25	2.31e-34	8.36e-32	11.4934	multidrug resistance-associated protein 5 isoform X1	ABCC5	Q	ATPase activity, coupled to transmembrane movement of substances
Amar_Scaf_743_0.0	6.66e-15	2.25e-13	11.4817	solute carrier family 12 member 3-like	0	P	Solute carrier family 12
Amar_Scaf_3587_0.43	1.15e-06	8.36e-06	11.4785	adhesion G protein-coupled receptor E1 isoform X1	0	0	0
Amar_Scaf_445_0.21	2.15e-21	1.81e-19	11.4256	leukocyte elastase inhibitor-like	0	O	SERine Proteinase INhibitors
Amar_Scaf_2039_0.57	3.49e-18	1.95e-16	11.4166	protein unc-79 homolog	UNC79	Z	response to drug
Amar_Scaf_3916_0.8	1.34e-27	2.38e-25	11.4097	4-hydroxyphenylpyruvate dioxygenase	0	E	4-hydroxyphenylpyruvate dioxygenase
Amar_Scaf_71_1.35	4.19e-11	7.21e-10	11.3994	---NA---	0	0	0
Amar_Scaf_2510_0.23	2.67e-07	2.23e-06	11.3811	sodium-dependent multivitamin transporter-like isoform X2	0	P	propionate transmembrane transporter activity
Amar_Scaf_1464_2.40	3.62e-16	1.46e-14	11.3063	prolyl 4-hydroxylase subunit alpha-1-like isoform X1	P4HA2	E	procollagen-proline 4-dioxygenase activity
Amar_Scaf_1845_0.52	3.18e-11	5.59e-10	11.2977	Protein hunchback	0	K	zinc finger
Amar_Scaf_29_0.16	7.18e-11	1.19e-09	11.2874	---NA---	0	L	Belongs to the 'GDSL' lipolytic enzyme family
Amar_Scaf_1358_0.1	2.78e-07	2.3e-06	11.261	expansin-like protein 5	EXPA11	S	Rare lipoprotein A (RlpA)-like double-psi beta-barrel
Amar_Scaf_2087_0.27	9.37e-08	8.62e-07	11.2577	lipoma HMGIC fusion partner homolog	0	S	Pfam:L_HGMIC_fpl
Amar_Scaf_3079_0.58	0.000299	0.001183	11.2263	uncharacterized protein LOC112561517	bhp	Q	PFAM Hemolysin-type calcium-binding
Amar_Scaf_895_0.119	2.37e-07	2e-06	11.1856	sacsin-like isoform X1	SACS	S	Spastic ataxia of Charlevoix-Saguenay (sacsin)
Amar_Scaf_393_0.8	3.28e-06	2.15e-05	11.1091	---NA---	0	0	0
Amar_Scaf_895_0.21	6.68e-07	5.1e-06	11.0885	sacsin-like	SACS	S	negative regulation of inclusion body assembly
Amar_Scaf_1074_4.89	1.69e-15	6.26e-14	11.0854	MOB kinase activator-like 1	MOB1B	D	hippo signaling
Amar_Scaf_883_0.112	3.27e-28	6.33e-26	11.0601	serine-rich adhesin for platelets-like isoform X1	0	0	0
Amar_Scaf_732_2.43	2.24e-05	0.000119	11.0405	pheromone-regulated protein PRM7-like	0	S	zinc finger
Amar_Scaf_2848_0.142	1.68e-14	5.34e-13	11.0035	---NA---	0	0	0
Amar_Scaf_2481_1.48	5.9e-12	1.2e-10	11.0035	growth/differentiation factor 8-like	MSTN	T	negative regulation of myoblast proliferation
Amar_Scaf_56_0.3	0.001306	0.004322	10.9916	N-acetylglucosamine-6-sulfatase-like isoform X2	GNS	G	Belongs to the sulfatase family
Amar_Scaf_535_0.4	0.000878	0.003052	10.9882	hypothetical protein C0Q70_05866	0	0	0
Amar_Scaf_813_3.16	0.00017	0.000719	10.8821	---NA---	0	0	0
Amar_Scaf_2073_4.186	3.55e-05	0.00018	10.8662	CD109 antigen-like	Tep6	O	endopeptidase inhibitor activity
Amar_Scaf_1383_0.63	0.000278	0.00111	10.8308	uncharacterized protein LOC112575303	0	0	0
Amar_Scaf_1980_0.25	1.34e-13	3.59e-12	10.7975	sodium- and chloride-dependent glycine transporter 1-like	0	T	neurotransmitter:sodium symporter activity
Amar_Scaf_1016_1.92	1.28e-07	1.15e-06	10.7713	muscarinic acetylcholine receptor M1-like	gar-1	S	G-protein coupled acetylcholine receptor activity
Amar_Scaf_3389_0.29	6.77e-34	2.33e-31	10.759	hemicentin-2-like isoform X1	0	O	Netrin receptor
Amar_Scaf_1026_2.0	0.003533	0.010197	10.7561	cathepsin L1-like	0	O	Cathepsin propeptide inhibitor domain (I29)
Amar_Scaf_2907_0.165	3.22e-12	6.83e-11	10.7536	probable sarcosine oxidase	0	E	FAD dependent oxidoreductase
Amar_Scaf_2300_0.41	3.55e-09	4.36e-08	10.7222	uncharacterized protein LOC112553391 isoform X1	0	S	Acyl-ACP thioesterase
Amar_Scaf_3535_0.0	0.000299	0.001183	10.7203	tolloid-like protein 1	DMBT1	T	Scavenger receptor Cys-rich
Amar_Scaf_302_0.18	2.54e-13	6.5e-12	10.7188	sushi, von Willebrand factor type A, EGF and pentraxin domain-containing protein 1 isoform X2	0	O	calcium ion binding
Amar_Scaf_3505_0.57	1.12e-10	1.8e-09	10.7001	---NA---	0	0	0
Amar_Scaf_1023_0.14	0.002817	0.008362	10.6679	Ganglioside GM2 activator	GM2A	S	Ganglioside GM2 activator
Amar_Scaf_3273_1.5	5.68e-05	0.000272	10.6443	sodium-coupled monocarboxylate transporter 1-like	0	P	propionate transmembrane transporter activity
Amar_Scaf_2673_0.4	0.002362	0.007196	10.644	CD109 antigen-like	0	O	endopeptidase inhibitor activity
Amar_Scaf_57_0.51	0.001048	0.003563	10.6329	alpha-amylase	Amyrel	G	activity. It is involved in the biological process described with carbohydrate metabolic process
Amar_Scaf_3839_0.117	3.01e-29	6.75e-27	10.6153	hypothetical protein C0Q70_19660	0	0	0
Amar_Scaf_2103_2.123	8.58e-20	5.92e-18	10.6111	delta-1-pyrroline-5-carboxylate dehydrogenase, mitochondrial-like isoform X2	ALDH4A1	C	1-pyrroline-5-carboxylate dehydrogenase activity
Amar_Scaf_2764_0.15	0.001241	0.004134	10.6076	glycoprotein-N-acetylgalactosamine 3-beta-galactosyltransferase 1-like isoform X2	0	G	Glycosyltransferase that generates the core 1 O-glycan Gal-beta1-3GalNAc-alpha1-Ser Thr (T antigen), which is a precursor for many extended O-glycans in glycoproteins
Amar_Scaf_1226_0.8	1.35e-05	7.62e-05	10.6041	---NA---	0	0	0
Amar_Scaf_713_1.81	8.7e-06	5.16e-05	10.5879	---NA---	0	0	0
Amar_Scaf_1464_0.17	2.63e-06	1.75e-05	10.5822	---NA---	0	0	0
Amar_Scaf_61_0.153	1.64e-06	1.15e-05	10.5517	double-stranded RNA-specific adenosine deaminase-like isoform X2	0	S	adenosine deaminase activity
Amar_Scaf_3070_0.49	0.003806	0.01089	10.5137	mesenchyme-specific cell surface glycoprotein-like	0	0	0
Amar_Scaf_3895_2.82	0.00385	0.010998	10.5099	pantetheinase-like	VNN1	E	Pantetheinase
Amar_Scaf_2815_3.2	7.1e-16	2.75e-14	10.4983	apolipoprotein B-100-like	0	S	lipid transporter activity
Amar_Scaf_1895_0.119	7.15e-09	8.16e-08	10.4565	glycosyl-phosphatidylinositol-linked carbonic anhydrase	0	P	carbonate dehydratase activity
Amar_Scaf_3884_0.16	5.68e-05	0.000272	10.4538	sodium/glucose cotransporter 4-like	0	E	glucose:sodium symporter activity
Amar_Scaf_2160_0.191	6.26e-08	5.97e-07	10.4173	sodium-coupled monocarboxylate transporter 1-like	0	P	propionate transmembrane transporter activity
Amar_Scaf_1841_0.4	0.00197	0.006156	10.403	---NA---	0	0	0
Amar_Scaf_2219_1.25	3.09e-05	0.000159	10.3992	microfibril-associated glycoprotein 4-like	FIBCD1	S	chitin binding
Amar_Scaf_1849_0.259	0.001576	0.005082	10.3964	Spondin-2	SPON2	W	extracellular matrix protein
Amar_Scaf_1754_0.32	0.000892	0.003093	10.3793	atrial natriuretic peptide receptor 1-like	0	T	guanylate cyclase activity
Amar_Scaf_2089_0.74	0.000189	0.000786	10.3773	putative tyrosine-protein kinase F09A5.2	0	T	protein kinase activity
Amar_Scaf_200_0.46	0.000183	0.000767	10.3542	uncharacterized protein LOC112574552	0	0	0
Amar_Scaf_816_3.18	1.07e-12	2.49e-11	10.3459	alpha-aminoadipic semialdehyde synthase, mitochondrial-like	AASS	E	saccharopine dehydrogenase (NADP+, L-lysine-forming) activity
Amar_Scaf_3464_0.39	0.003182	0.009315	10.3283	---NA---	0	0	0
Amar_Scaf_3454_1.12	0.003245	0.009469	10.3273	---NA---	0	0	0
Amar_Scaf_722_0.9	2.03e-07	1.74e-06	10.3192	branched-chain-amino-acid aminotransferase-like protein 2	0	0	0
Amar_Scaf_325_0.60	0.000291	0.001155	10.3151	ATP-binding cassette sub-family G member 8	ABCG2	Q	ATPase activity
Amar_Scaf_3058_0.19	2.65e-18	1.52e-16	10.2428	glycine-rich domain-containing protein-like	0	0	0
Amar_Scaf_1464_3.81	0.00349	0.010084	10.2307	zinc metalloproteinase nas-4-like	0	O	metalloendopeptidase activity
Amar_Scaf_2774_0.6	4.16e-14	1.23e-12	10.2299	stabilin-1 isoform X1	STAB1	T	low-density lipoprotein particle receptor activity
Amar_Scaf_1398_0.0	7.59e-08	7.11e-07	10.2232	neuropilin and tolloid-like protein 1	0	0	0
Amar_Scaf_3662_0.30	0.002571	0.007743	10.2038	---NA---	0	0	0
Amar_Scaf_3699_2.39	3.18e-05	0.000163	10.2006	dynein heavy chain 5, axonemal-like	DNAH5	Z	ATP-dependent microtubule motor activity, minus-end-directed
Amar_Scaf_1655_1.4	3.28e-07	2.68e-06	10.1948	protein unc-80 homolog	UNC80	S	ion transmembrane transport
Amar_Scaf_190_0.20	0.002425	0.007364	10.1908	glutathione peroxidase-like	0	O	Glutathione peroxidase
Amar_Scaf_1488_0.17	0.001854	0.005841	10.1824	venom protein 164-like	0	0	0
Amar_Scaf_758_0.373	0.000103	0.000462	10.182	Collagen alpha-1(XIV) chain	0	O	calcium ion binding
Amar_Scaf_3802_1.16	4.33e-05	0.000214	10.1422	---NA---	0	0	0
Amar_Scaf_629_1.89	0.000233	0.000952	10.1081	hypothetical protein C0Q70_18977	0	0	0
Amar_Scaf_754_1.61	1.65e-06	1.15e-05	10.0899	filamin-A-like isoform X4	0	Z	Filamin C, gamma
Amar_Scaf_1160_0.9	0.000363	0.001405	10.0659	nose resistant to fluoxetine protein 6-like	0	V	transferase activity, transferring acyl groups
Amar_Scaf_2020_0.79	2.52e-07	2.11e-06	10.0542	hypothetical protein C0Q70_12253	0	0	0
Amar_Scaf_1506_3.34	7.27e-13	1.74e-11	10.032	heat shock 70 kDa protein 12A-like isoform X2	HSPA12A	O	ATP binding
Amar_Scaf_1789_0.43	7.07e-06	4.28e-05	10.0259	beta-hexosaminidase subunit beta-like	HEXB	G	N-acetyl-beta-D-galactosaminidase activity
Amar_Scaf_3107_0.4	1.1e-24	1.36e-22	9.97166	calpain-5-like	CAPN5	OT	Belongs to the peptidase C2 family
Amar_Scaf_3015_0.13	8.12e-05	0.000374	9.96788	predicted protein	0	A	The RING-variant domain is a C4HC3 zinc-finger like motif found in a number of cellular and viral proteins. Some of these proteins have been shown both in vivo and in vitro to have ubiquitin E3 ligase activity.
Amar_Scaf_3826_0.70	3.6e-17	1.74e-15	9.96151	xanthine dehydrogenase-like	0	F	CO dehydrogenase flavoprotein C-terminal domain
Amar_Scaf_2503_0.5	4.55e-06	2.88e-05	9.9076	calcitonin gene-related peptide type 1 receptor-like	0	M	G-protein coupled receptor activity
Amar_Scaf_1960_1.11	3.08e-11	5.42e-10	9.89985	epidermal growth factor-like protein 7	0	0	0
Amar_Scaf_54_0.151	0.001782	0.005648	9.88687	LOW QUALITY PROTEIN: uncharacterized protein LOC112573645	0	I	Apolipoprotein
Amar_Scaf_2582_0.15	9.03e-06	5.34e-05	9.86807	uncharacterized protein LOC112565306	0	0	0
Amar_Scaf_2073_0.69	0.001406	0.004608	9.86276	Cartilage matrix protein	0	D	structural constituent of cuticle
Amar_Scaf_3131_0.0	1.44e-11	2.71e-10	9.85744	golgin subfamily B member 1-like isoform X6	JAKMIP1	S	positive regulation of cytoplasmic translation
Amar_Scaf_471_0.10	7.96e-12	1.58e-10	9.83042	Y+L amino acid transporter 2	0	E	Amino acid permease
Amar_Scaf_303_0.43	1.33e-10	2.11e-09	9.82061	2-acylglycerol O-acyltransferase 2-like	0	I	2-acylglycerol O-acyltransferase activity
Amar_Scaf_2120_0.23	0.003346	0.00972	9.79911	hyaluronidase conohyal-Cn1-like isoform X2	0	G	positive regulation of hyaluranon cable assembly
Amar_Scaf_2711_0.3	4.45e-15	1.54e-13	9.77598	kin of IRRE-like protein 1 isoform X1	KIRREL	T	excretion
Amar_Scaf_54_0.166	4.32e-07	3.44e-06	9.7647	hypothetical protein C0Q70_16149	0	I	Apolipoprotein
Amar_Scaf_418_0.0	4.73e-13	1.17e-11	9.75775	bile salt-activated lipase-like	NLGN2	I	Neuroligin
Amar_Scaf_2705_0.47	3.63e-07	2.94e-06	9.75668	neurogenic locus Notch protein-like isoform X1	0	IQ	o-succinylbenzoate-CoA ligase activity
Amar_Scaf_1566_0.19	0.000134	0.000582	9.71155	von Willebrand factor D and EGF domain-containing protein	VWDE	T	von Willebrand factor D and EGF
Amar_Scaf_325_0.16	9.28e-05	0.000421	9.68832	ATP-binding cassette sub-family G member 5	ABCG5	Q	ATP-binding cassette, sub-family G
Amar_Scaf_3736_0.25	9.49e-05	0.000429	9.68463	heart and neural crest derivatives expressed 2	HAND2	K	heart and neural crest
Amar_Scaf_2965_0.8	2.1e-11	3.84e-10	9.66747	low-density lipoprotein receptor-related protein 12-like	0	G	endocytosis
Amar_Scaf_3743_0.32	1.97e-11	3.61e-10	9.65386	neogenin-like	0	0	0
Amar_Scaf_3699_2.51	0.000159	0.000676	9.64435	dynein heavy chain 5, axonemal isoform X1	DNAH5	Z	ATP-dependent microtubule motor activity, minus-end-directed
Amar_Scaf_3107_1.31	1.33e-09	1.77e-08	9.62255	Atrial natriuretic peptide-converting enzyme	CORIN	T	regulation of systemic arterial blood pressure by atrial natriuretic peptide
Amar_Scaf_3368_0.22	3.18e-56	6.78e-53	9.62085	multidrug resistance-associated protein 5-like	mrp-5	Q	Multidrug resistance-associated protein
Amar_Scaf_3699_2.15	0.007103	0.018687	9.60325	dynein heavy chain 5, axonemal isoform X2	DNAH5	Z	ATP-dependent microtubule motor activity, minus-end-directed
Amar_Scaf_39_0.3	3.68e-05	0.000185	9.57045	hypothetical protein LOTGIDRAFT_157979	0	S	Bacterial protein of unknown function (DUF885)
Amar_Scaf_3131_0.10	3.81e-12	8.01e-11	9.54922	nascent polypeptide-associated complex subunit alpha, muscle-specific form-like isoform X3	0	0	0
Amar_Scaf_3454_1.106	0.002321	0.007095	9.54876	---NA---	0	0	0
Amar_Scaf_3783_0.89	0.000274	0.001096	9.51744	Lambda-crystallin-like protein	0	I	3-hydroxyacyl-CoA dehydrogenase, NAD binding domain
Amar_Scaf_1135_0.1	0.000225	0.000923	9.48841	DUF4832 domain-containing protein	0	G	Domain of unknown function (DUF4832)
Amar_Scaf_2836_0.2	0.00637	0.017006	9.47207	sialate O-acetylesterase-like	SIAE	S	Sialic acid acetylesterase
Amar_Scaf_3763_2.17	5.23e-11	8.84e-10	9.46301	DUF393 domain-containing protein	0	S	Protein of unknown function, DUF393
Amar_Scaf_882_1.211	1.13e-15	4.3e-14	9.46281	---NA---	0	0	0
Amar_Scaf_377_2.3	0.001967	0.006149	9.45971	uncharacterized protein LOC112574317	HSPG2	T	heparan sulfate proteoglycan
Amar_Scaf_2745_0.32	1.52e-07	1.34e-06	9.42343	---NA---	0	0	0
Amar_Scaf_743_0.12	0.000185	0.000772	9.42127	---NA---	0	0	0
Amar_Scaf_2300_0.23	0.006687	0.017712	9.38317	putative per-hexamer repeat protein 5	0	W	collagen
Amar_Scaf_958_2.8	8.75e-12	1.72e-10	9.37501	extracellular matrix protein FRAS1-like	FRAS1	OPTVW	extracellular matrix
Amar_Scaf_713_4.9	3.94e-05	0.000197	9.34288	---NA---	0	0	0
Amar_Scaf_2352_0.103	0.011578	0.028426	9.33174	epidermal cell surface receptor	0	D	structural constituent of cuticle
Amar_Scaf_919_0.152	4.86e-21	3.94e-19	9.32546	---NA---	0	0	0
Amar_Scaf_70_0.30	8.17e-09	9.22e-08	9.30839	hypothetical protein EGW08_005802	0	0	0
Amar_Scaf_2494_0.16	0.001036	0.003526	9.28956	nuclear receptor subfamily 4 group A member 2-like	Hr38	K	zinc ion binding. It is involved in the biological process described with steroid hormone mediated signaling pathway
Amar_Scaf_3182_0.7	1.83e-27	3.2e-25	9.28108	fibroblast growth factor receptor 1-A-like	htl	T	fibroblast growth factor-activated receptor activity
Amar_Scaf_865_0.19	1.62e-09	2.12e-08	9.27957	histone H1-delta-like	0	B	Histone H1-delta-like
Amar_Scaf_1296_0.0	2.1e-16	8.81e-15	9.27299	sarcoplasmic/endoplasmic reticulum calcium ATPase 1-like	0	P	Cation transporter/ATPase, N-terminus
Amar_Scaf_2160_0.151	0.000195	0.00081	9.26946	hypothetical protein C0Q70_21120	0	S	Bacterial protein of unknown function (DUF885)
Amar_Scaf_2007_0.129	1.55e-07	1.36e-06	9.2691	troponin I-like isoform X9	TNNI1	Z	regulation of systemic arterial blood pressure by ischemic conditions
Amar_Scaf_2089_0.0	0.000296	0.001173	9.26152	hypothetical protein C0Q70_13878	0	0	0
Amar_Scaf_154_0.30	0.000836	0.002928	9.25533	aminopeptidase N-like	0	EO	metalloaminopeptidase activity
Amar_Scaf_471_0.26	5.3e-26	7.68e-24	9.25163	E3 ubiquitin-protein ligase Midline-1-like	MID2	O	protein localization to microtubule
Amar_Scaf_2337_0.102	5.77e-06	3.56e-05	9.24948	Histidine ammonia-lyase	0	Q	Aromatic amino acid lyase
Amar_Scaf_3368_0.34	0.002295	0.007026	9.23682	---NA---	Cpap3-d1	S	Chitin-binding domain type 2
Amar_Scaf_47_2.11	4.85e-06	3.06e-05	9.233	hypothetical protein C0Q70_16465	0	T	TIR domain
Amar_Scaf_2812_0.9	0.000909	0.003142	9.22092	peptidoglycan-recognition protein SC2-like	Pglyrp1	M	N-acetylmuramoyl-L-alanine amidase
Amar_Scaf_3607_0.7	3.26e-23	3.52e-21	9.20795	protein phosphatase 1 regulatory subunit 12A-like	0	G	response to abiotic stimulus
Amar_Scaf_733_0.58	5.76e-08	5.54e-07	9.1983	twitchin-like isoform X3	unc-22	T	myosin light chain kinase activity
Amar_Scaf_1381_0.23	2.84e-07	2.35e-06	9.19542	calcium-transporting ATPase sarcoplasmic/endoplasmic reticulum type-like isoform X2	ATP2A2	P	calcium-transporting ATPase activity
Amar_Scaf_2841_0.1	2.49e-09	3.14e-08	9.17105	leukocyte surface antigen CD53-like	0	S	cell surface receptor signaling pathway
Amar_Scaf_2103_1.33	0.000457	0.001725	9.16141	Protein crumbs-like 2	0	G	homophilic cell adhesion via plasma membrane adhesion molecules
Amar_Scaf_976_0.26	1.62e-07	1.42e-06	9.15189	zinc finger protein 431-like	0	S	C2H2-type zinc finger
Amar_Scaf_3555_0.150	8.57e-21	6.69e-19	9.12298	adhesion G protein-coupled receptor L3	0	T	Belongs to the G-protein coupled receptor 2 family
Amar_Scaf_3424_1.0	8.22e-10	1.13e-08	9.12134	myophilin-like protein	CNN2	Z	actomyosin structure organization
Amar_Scaf_33_0.3	7.61e-07	5.74e-06	9.08221	neuroglian-like	0	T	Cell adhesion molecule
Amar_Scaf_958_2.97	1.67e-21	1.42e-19	9.03524	extracellular matrix protein FRAS1-like	FRAS1	OPTVW	metanephros morphogenesis
Amar_Scaf_3020_0.32	0.006193	0.016606	9.03016	iduronate 2-sulfatase-like	IDS	P	iduronate-2-sulfatase activity
Amar_Scaf_2772_0.41	0.000782	0.00276	9.01085	Tetratricopeptide repeat protein 25	0	S	Tetratricopeptide repeats
Amar_Scaf_3612_0.2	1.09e-14	3.56e-13	8.98787	dynein heavy chain 3, axonemal-like isoform X1	0	Z	P-loop containing dynein motor region D3
Amar_Scaf_2744_0.1	1.35e-06	9.57e-06	8.9748	---NA---	0	0	0
Amar_Scaf_2842_0.48	8.23e-11	1.35e-09	8.96669	uncharacterized protein LOC112559075	0	0	0
Amar_Scaf_355_0.4	0.005508	0.015001	8.9663	deleted in malignant brain tumors 1 protein-like	DMBT1	T	Scavenger receptor Cys-rich
Amar_Scaf_3025_0.1	0.002776	0.008262	8.96505	uncharacterized protein LOC112568973	0	0	0
Amar_Scaf_969_0.0	2.58e-21	2.12e-19	8.96428	adenomatous polyposis coli protein-like isoform X3	APC2	TZ	beta-catenin binding
Amar_Scaf_2776_0.0	9.62e-07	7.09e-06	8.96231	neprilysin-1-like isoform X1	Nep1	E	Peptidase family M13
Amar_Scaf_1569_0.12	2.27e-06	1.54e-05	8.95687	myosin regulatory light chain LC-2, mantle muscle-like isoform X2	mlc-4	T	calcium ion binding
Amar_Scaf_1978_0.15	2.89e-14	8.78e-13	8.87297	prion-like-(Q/N-rich) domain-bearing protein 25 isoform X1	0	L	regulation of canonical Wnt signaling pathway involved in osteoblast differentiation
Amar_Scaf_3647_0.115	3.54e-14	1.05e-12	8.85993	major facilitator superfamily domain-containing protein 6-A-like	0	S	major facilitator superfamily domain-containing protein
Amar_Scaf_629_1.27	5.76e-10	8.16e-09	8.85831	protein-glutamine gamma-glutamyltransferase K-like isoform X2	F13A1	S	coagulation factor XIII
Amar_Scaf_2468_0.41	7.37e-15	2.47e-13	8.85588	putative homeodomain transcription factor 2 isoform X1	PHTF2	S	homeodomain transcription factor 2
Amar_Scaf_2774_0.31	9.04e-05	0.000412	8.76483	---NA---	0	0	0
Amar_Scaf_2337_0.89	2.37e-20	1.75e-18	8.7565	glutamate receptor-interacting protein 1 isoform X3	GRIP2	S	Glutamate receptor interacting protein
Amar_Scaf_87_0.4	8.38e-06	4.99e-05	8.73952	membrane-associated transporter protein-like	0	S	sucrose transmembrane transporter activity
Amar_Scaf_1845_0.4	1.39e-20	1.05e-18	8.73908	protein hunchback isoform X7	hb	K	Zinc finger protein
Amar_Scaf_1546_0.21	2.61e-20	1.92e-18	8.69148	proton myo-inositol cotransporter-like	0	U	hexose transmembrane transport
Amar_Scaf_3296_0.14	9.96e-06	5.83e-05	8.68993	contactin-like	Cont	T	C-type lectin (CTL) or carbohydrate-recognition domain (CRD)
Amar_Scaf_594_0.93	0.003838	0.010968	8.68461	hypothetical protein LOTGIDRAFT_237655	0	0	0
Amar_Scaf_2039_0.2	4.31e-10	6.28e-09	8.67319	protein unc-79 homolog	UNC79	Z	response to drug
Amar_Scaf_1440_0.74	3.53e-20	2.54e-18	8.65823	---NA---	0	0	0
Amar_Scaf_2381_0.16	1.06e-05	6.17e-05	8.62694	voltage-dependent T-type calcium channel subunit alpha-1G-like isoform X2	cca-1	PT	Voltage-sensitive calcium channels (VSCC) mediate the entry of calcium ions into excitable cells and are also involved in a variety of calcium-dependent processes, including muscle contraction, hormone or neurotransmitter release, gene expression, cell motility, cell division and cell death. This channel gives rise to T-type calcium currents. T-type calcium channels belong to the low-voltage acti…
Amar_Scaf_134_0.61	4.16e-24	4.84e-22	8.6167	AMP deaminase 2-like isoform X10	0	F	Adenosine/AMP deaminase
Amar_Scaf_152_1.23	6.16e-05	0.000292	8.6	neural cell adhesion molecule L1-like protein	0	S	cell adhesion
Amar_Scaf_2461_0.21	0.000488	0.001825	8.59393	multidrug resistance-associated protein 1-like	0	Q	ATPase activity, coupled to transmembrane movement of substances
Amar_Scaf_1301_0.35	3.47e-14	1.04e-12	8.55957	fibrinogen-like protein 1	FGL1	S	Fibrinogen-related domains (FReDs)
Amar_Scaf_3436_0.6	5.63e-26	8.03e-24	8.55939	endoplasmic reticulum junction formation protein lunapark	KIAA1715	S	Lunapark, ER junction formation factor
Amar_Scaf_3403_0.40	3.43e-07	2.79e-06	8.54774	glutamate receptor ionotropic, kainate 2-like	0	EPT	extracellularly glutamate-gated ion channel activity
Amar_Scaf_1820_0.3	0.000109	0.000483	8.54259	uncharacterized protein LOC112563337 isoform X4	0	0	0
Amar_Scaf_2135_0.71	1.48e-09	1.96e-08	8.53464	basic phospholipase A2-like	0	I	Group 10 secretory phospholipase
Amar_Scaf_958_2.136	0.003565	0.010273	8.52741	testis-specific serine/threonine-protein kinase 3-like	TSSK2	T	protein serine/threonine kinase activity
Amar_Scaf_435_0.0	0.000222	0.00091	8.49605	solute carrier family 28 member 3	0	FP	nucleoside:sodium symporter activity
Amar_Scaf_1754_0.5	2.62e-06	1.75e-05	8.49088	Phosphoserine aminotransferase	PSAT1	E	O-phospho-L-serine:2-oxoglutarate aminotransferase activity
Amar_Scaf_1226_0.62	3.75e-05	0.000189	8.48028	probable G-protein coupled receptor 45	GPR45	S	Receptor
Amar_Scaf_660_0.18	2.15e-09	2.75e-08	8.47114	---NA---	0	0	0
Amar_Scaf_1506_0.80	0.004066	0.011529	8.45297	CLUMA_CG006855, isoform A	0	T	Mucin-2 protein WxxW repeating region
Amar_Scaf_2425_0.192	0.000364	0.00141	8.44649	MAM and LDL-receptor class A domain-containing protein 1-like	0	O	Astacin (Peptidase family M12A)
Amar_Scaf_265_1.5	1.18e-07	1.06e-06	8.43813	twist-related protein 1-like	0	K	helix loop helix domain
Amar_Scaf_740_1.47	3.25e-23	3.52e-21	8.43583	papilin-like isoform X1	WFIKKN2	T	WAP, follistatin kazal, immunoglobulin, kunitz and netrin domain containing
Amar_Scaf_188_2.101	3.66e-10	5.38e-09	8.42652	methylenetetrahydrofolate reductase-like isoform X1	MTHFR	E	Methylenetetrahydrofolate reductase
Amar_Scaf_3614_1.0	9.67e-12	1.88e-10	8.42345	inositol hexakisphosphate kinase 1-like	0	IKT	inositol hexakisphosphate 6-kinase activity
Amar_Scaf_3841_1.4	0.000693	0.002485	8.38032	Delta-like protein 1	0	O	calcium ion binding
Amar_Scaf_2425_0.31	5.7e-22	5.19e-20	8.36155	MAM and LDL-receptor class A domain-containing protein 1-like	0	T	Si ch211-106h4.4
Amar_Scaf_3250_0.3	3.57e-06	2.33e-05	8.35975	uncharacterized protein LOC112555040	0	0	0
Amar_Scaf_678_1.6	2.17e-14	6.8e-13	8.35747	---NA---	0	0	0
Amar_Scaf_3591_0.3	1.62e-07	1.42e-06	8.34289	uncharacterized protein LOC112568946 isoform X2	0	0	0
Amar_Scaf_2160_0.137	5.81e-14	1.67e-12	8.34079	paternally expressed 3	0	0	0
Amar_Scaf_575_0.3	0.000218	0.000895	8.31928	myosin heavy chain	0	Z	translation initiation factor activity
Amar_Scaf_1449_0.0	5.79e-08	5.56e-07	8.2848	hypothetical protein EGW08_010287	0	S	Protein of unknown function, DUF547
Amar_Scaf_1754_0.68	5.62e-06	3.48e-05	8.27702	Phosphoserine aminotransferase	PSAT1	E	phosphoserine aminotransferase
Amar_Scaf_1175_0.9	3.19e-08	3.22e-07	8.27084	macrophage mannose receptor 1-like	0	TV	carbohydrate binding
Amar_Scaf_713_4.14	4.05e-10	5.93e-09	8.26061	monocarboxylate transporter 10-like	SLC16A2	G	Solute carrier family 16
Amar_Scaf_832_1.60	0.000535	0.00198	8.25711	---NA---	0	0	0
Amar_Scaf_37_1.18	3.73e-05	0.000187	8.23729	cAMP-regulated D2 protein-like	0	T	Belongs to the type-B carboxylesterase lipase family
Amar_Scaf_1506_0.82	9.9e-05	0.000445	8.2234	mucin-5AC-like	0	T	Mucin-2 protein WxxW repeating region
Amar_Scaf_1132_0.108	0.000146	0.00063	8.21708	microfibril-associated glycoprotein 4-like	MFAP4	S	Microfibrillar-associated protein 4
Amar_Scaf_2774_0.51	2.89e-06	1.91e-05	8.19713	sex peptide receptor-like	0	O	G-protein coupled receptor activity
Amar_Scaf_3587_0.45	0.008698	0.022296	8.19225	fibrillin-2-like isoform X1	0	0	0
Amar_Scaf_832_1.85	5.55e-08	5.35e-07	8.18318	cholecystokinin receptor type A-like isoform X1	0	O	G-protein coupled receptor activity
Amar_Scaf_2957_1.11	1.99e-21	1.68e-19	8.17501	amiloride-sensitive amine oxidase [copper-containing]-like	AOC1	Q	histamine oxidase activity
Amar_Scaf_3226_0.4	0.003898	0.011115	8.17288	fibroblast growth factor receptor	0	0	0
Amar_Scaf_2132_0.32	6.6e-05	0.000311	8.15911	uncharacterized protein LOC112565977	0	0	0
Amar_Scaf_1157_0.5	0.001076	0.003648	8.15904	Coiled-coil domain-containing protein 15	0	0	0
Amar_Scaf_2007_0.56	1.22e-08	1.35e-07	8.10388	---NA---	0	0	0
Amar_Scaf_3304_0.106	1.15e-05	6.64e-05	8.08551	Mammalian ependymin-related protein 1	EPDR1	S	mammalian ependymin-related protein 1
Amar_Scaf_1305_2.10	0.000121	0.000531	8.07968	urocanate hydratase-like	UROC1	E	urocanate hydratase activity
Amar_Scaf_465_0.18	0.001426	0.004663	8.07602	glycoside hydrolase family 31 protein	0	G	Glycosyl hydrolases family 31
Amar_Scaf_356_0.3	0.000292	0.001158	8.07009	---NA---	0	0	0
Amar_Scaf_526_0.7	5.73e-23	6.14e-21	8.0619	sodium leak channel non-selective protein-like isoform X1	0	PT	Sodium leak channel, non-selective
Amar_Scaf_2167_1.37	4.28e-24	4.96e-22	8.04204	AF206618_1carboxyl-ester lipase	0	0	0
Amar_Scaf_2512_2.49	6.56e-07	5.01e-06	8.03447	serine/threonine-protein kinase SBK1-like	0	T	peptidyl-threonine phosphorylation
Amar_Scaf_2708_0.157	5.89e-08	5.64e-07	8.03326	mitochondrial 2-oxoglutarate/malate carrier protein-like	SLC25A11	C	oxoglutarate:malate antiporter activity
Amar_Scaf_3486_0.0	2.56e-36	1.11e-33	8.01437	two pore calcium channel protein 1-like	TPCN3	PT	Ion transport protein
Amar_Scaf_1152_0.6	5.78e-19	3.58e-17	8.01234	probable serine/threonine-protein kinase nek3 isoform X1	0	K	optic chiasma development
Amar_Scaf_448_0.55	1.77e-51	2.1e-48	7.97494	zinc finger E-box-binding homeobox 2-like isoform X1	0	K	metal ion binding. It is involved in the biological process described with regulation of transcription, DNA-templated
Amar_Scaf_826_0.4	0.005456	0.014881	7.9554	---NA---	0	0	0
Amar_Scaf_652_0.16	5.09e-09	6.02e-08	7.95405	sushi, von Willebrand factor type A, EGF and pentraxin domain-containing protein 1-like	SVEP1	TV	biological adhesion
Amar_Scaf_3127_0.104	1.37e-08	1.51e-07	7.94061	tripartite motif-containing protein 2-like	0	O	zinc ion binding
Amar_Scaf_2160_0.0	3.24e-05	0.000166	7.94022	---NA---	0	0	0
Amar_Scaf_1457_0.187	1.66e-18	9.7e-17	7.93601	heparan sulfate 2-O-sulfotransferase 1-like	Hs2st	O	Sulfotransferase family
Amar_Scaf_3855_0.70	2.21e-05	0.000118	7.92727	probable beta-D-xylosidase 7	0	G	beta-D-xylosidase
Amar_Scaf_2295_2.4	0.000791	0.002788	7.91797	PREDICTED: vitellogenin-6-like	vit-5	I	Precursor of the egg-yolk proteins that are sources of nutrients during embryonic development
Amar_Scaf_650_3.23	0.020076	0.045394	7.90108	short transient receptor potential channel 3-like isoform X3	TRPC7	PT	store-operated calcium channel activity
Amar_Scaf_152_1.24	0.00038	0.001464	7.8821	neural cell adhesion molecule L1-like protein	0	S	cell adhesion
Amar_Scaf_2103_1.1	0.012559	0.03042	7.87306	uncharacterized protein LOC112557662	0	0	0
Amar_Scaf_848_0.9	0.000457	0.001725	7.87073	sphingomyelin phosphodiesterase-like	0	0	0
Amar_Scaf_617_0.0	6.03e-09	6.99e-08	7.86556	---NA---	0	0	0
Amar_Scaf_287_0.50	2.52e-23	2.79e-21	7.81096	tolloid-like protein 1	tok	O	calcium ion binding. It is involved in the biological process described with proteolysis
Amar_Scaf_277_0.38	9.95e-05	0.000447	7.8043	cAMP-regulated D2 protein-like	0	G	Carboxylesterase family
Amar_Scaf_2650_0.22	2.69e-09	3.37e-08	7.79499	---NA---	0	0	0
Amar_Scaf_1436_0.7	0.000424	0.001614	7.78817	perlucin-like	0	T	Lactose-binding lectin l-2-like
Amar_Scaf_1116_1.51	5.22e-07	4.1e-06	7.7858	neuronal acetylcholine receptor subunit alpha-10-like	0	T	Neurotransmitter-gated ion-channel ligand binding domain
Amar_Scaf_2894_0.77	1.35e-05	7.67e-05	7.7669	glyoxalase domain-containing protein 4-like	GLOD4	G	Glyoxalase domain-containing protein 4
Amar_Scaf_3850_1.6	0.004701	0.013114	7.7662	zinc metalloproteinase nas-15-like	0	D	structural constituent of cuticle
Amar_Scaf_86_0.9	4.3e-10	6.27e-09	7.7521	lysophospholipid acyltransferase 5-like isoform X1	LPCAT3	S	1-acylglycerophosphocholine O-acyltransferase activity
Amar_Scaf_3074_2.4	4.89e-18	2.69e-16	7.73601	brain tumor protein-like	0	O	NHL repeat
Amar_Scaf_2983_0.0	5.53e-06	3.44e-05	7.72005	cytochrome P450 2U1-like	0	Q	monooxygenase activity
Amar_Scaf_2957_1.156	1.01e-20	7.8e-19	7.71718	---NA---	0	0	0
Amar_Scaf_2885_0.0	0.00636	0.016983	7.70135	non-lysosomal glucosylceramidase-like	0	0	0
Amar_Scaf_2489_0.47	2.24e-19	1.46e-17	7.70032	hypothetical protein C0Q70_18773	0	0	0
Amar_Scaf_3241_0.74	3.5e-20	2.54e-18	7.69883	tyrosine-protein phosphatase non-receptor type 4-like isoform X1	0	T	FERM N-terminal domain
Amar_Scaf_2677_0.16	5.94e-05	0.000283	7.69056	COP1-interactive protein 1-like isoform X2	0	0	0
Amar_Scaf_832_1.3	2.67e-15	9.67e-14	7.68712	---NA---	0	0	0
Amar_Scaf_1287_0.39	5.43e-26	7.82e-24	7.67915	semaphorin-5A-like	SEMA5A	T	Sema domain, seven thrombospondin repeats (Type 1 and type 1-like), transmembrane domain (TM) and short cytoplasmic domain, (Semaphorin)
Amar_Scaf_3699_1.14	0.013589	0.032601	7.67732	---NA---	0	0	0
Amar_Scaf_3357_0.12	0.006186	0.016592	7.67529	oxidoreductase OpS5-like	Mco1	Q	Multicopper oxidase
Amar_Scaf_2637_1.94	2.18e-09	2.78e-08	7.66419	sodium/potassium-transporting ATPase subunit alpha-like	ATP1A1	P	sodium:potassium-exchanging ATPase activity
Amar_Scaf_1737_0.64	6.04e-05	0.000287	7.66242	---NA---	0	0	0
Amar_Scaf_968_0.86	6.81e-39	3.82e-36	7.65903	alpha-1,3-mannosyl-glycoprotein 4-beta-N-acetylglucosaminyltransferase B-like	0	G	Transferase activity, transferring hexosyl groups. It is involved in the biological process described with carbohydrate metabolic process
Amar_Scaf_823_0.34	1.18e-22	1.21e-20	7.61982	conserved hypothetical protein	0	0	0
Amar_Scaf_3901_0.21	3.99e-09	4.83e-08	7.61209	atrial natriuretic peptide receptor 1-like	0	T	guanylate cyclase activity
Amar_Scaf_307_0.200	0.007659	0.019964	7.60546	dynein heavy chain 1, axonemal-like	0	Z	inner dynein arm assembly
Amar_Scaf_1563_0.13	0.001699	0.005415	7.60382	endothelin-converting enzyme 1 isoform X2	ECE1	E	enzyme 1
Amar_Scaf_1983_0.12	0.001017	0.003471	7.59663	Delta-like protein 1	0	TW	Cadherin repeats.
Amar_Scaf_1841_0.1	0.013693	0.032817	7.5883	---NA---	0	0	0
Amar_Scaf_2219_0.31	0.004609	0.012878	7.58226	uncharacterized protein LOC112557880	0	S	Lytic polysaccharide mono-oxygenase, cellulose-degrading
Amar_Scaf_2129_0.16	0.000451	0.001705	7.56425	pancreatic lipase-related protein 2-like	0	T	HYR domain
Amar_Scaf_960_0.3	0.005879	0.015881	7.53795	---NA---	0	0	0
Amar_Scaf_600_0.0	9.9e-05	0.000445	7.53483	cartilage matrix protein-like	MATN2	O	calcium ion binding
Amar_Scaf_3436_0.11	0.020375	0.045948	7.53132	protein jagged-1b-like	0	U	protein xylosyltransferase activity
Amar_Scaf_1579_0.2	0.014128	0.033707	7.50248	mammalian ependymin-related protein 1-like	0	S	Ependymin
Amar_Scaf_3531_0.9	5.53e-20	3.91e-18	7.49938	dystroglycan-like	DAG1	W	Dystroglycan
Amar_Scaf_805_0.24	2.44e-06	1.64e-05	7.49693	beta-1,3-galactosyltransferase 1-like	B3GALT1	G	glucosaminylgalactosylglucosylceramide beta-galactosyltransferase activity
Amar_Scaf_864_0.1	0.000967	0.003318	7.49175	uncharacterized protein LOC112557393 isoform X2	0	G	Glycosyl hydrolase family 9
Amar_Scaf_2728_0.0	3.87e-09	4.71e-08	7.4804	---NA---	0	0	0
Amar_Scaf_3209_0.5	0.003249	0.009478	7.47083	von Willebrand factor C domain-containing protein 2-like	0	S	negative regulation of BMP signaling pathway
Amar_Scaf_453_2.43	3.64e-05	0.000184	7.46783	---NA---	0	T	Patatin-like phospholipase
Amar_Scaf_2767_0.56	2.73e-14	8.35e-13	7.45296	Zinc finger, LIM-type domain-containing protein	0	TZ	cysteine and glycine-rich protein
Amar_Scaf_1996_0.34	7.06e-19	4.31e-17	7.45284	collagen alpha-1(XIV) chain-like	0	W	biological adhesion
Amar_Scaf_2470_1.2	7.87e-08	7.35e-07	7.43748	inhibin beta chain isoform X1	0	T	Growth factor activity
Amar_Scaf_650_0.63	0.006479	0.017245	7.43566	double-headed protease inhibitor, submandibular gland-like	0	0	0
Amar_Scaf_3562_0.2	1.25e-16	5.51e-15	7.42774	neuronal acetylcholine receptor subunit alpha-10-like	0	T	acetylcholine-gated cation-selective channel activity
Amar_Scaf_3354_0.20	0.004209	0.011887	7.41527	MAM domain-containing protein 2 isoform X2	Sr-CII	S	scavenger receptor activity
Amar_Scaf_702_0.15	3.53e-20	2.54e-18	7.40163	aspartyl/asparaginyl beta-hydroxylase-like	ASPH	O	peptide-aspartate beta-dioxygenase activity
Amar_Scaf_383_0.23	0.003227	0.009424	7.39721	---NA---	0	0	0
Amar_Scaf_3142_0.21	0.00068	0.002444	7.38723	glucose dehydrogenase [FAD, quinone]-like	0	E	choline dehydrogenase activity
Amar_Scaf_3860_0.9	9.87e-08	9.04e-07	7.38559	uncharacterized protein LOC112576154	0	S	Domain of unknown function (DUF5054)
Amar_Scaf_54_1.2	8.38e-05	0.000385	7.35829	glyoxylate reductase/hydroxypyruvate reductase-like	0	C	glycerate dehydrogenase activity
Amar_Scaf_2370_0.12	0.00621	0.016638	7.34961	FMRF-amide neuropeptides-like	0	0	0
Amar_Scaf_3675_0.37	5.71e-06	3.53e-05	7.34624	macrophage mannose receptor 1-like	0	TV	carbohydrate binding
Amar_Scaf_2300_0.109	0.011001	0.027223	7.34249	carbonic anhydrase 2	CA13	P	Carbonic anhydrase
Amar_Scaf_1071_0.138	4.96e-32	1.41e-29	7.33064	calcium-dependent protein kinase C	PRKCA	T	protein kinase C activity
Amar_Scaf_1577_0.21	3.14e-14	9.5e-13	7.32649	sacsin-like isoform X1	SACS	S	Spastic ataxia of Charlevoix-Saguenay (sacsin)
Amar_Scaf_1736_0.12	0.011942	0.029185	7.31671	blood vessel epicardial substance-B-like isoform X2	BVES	S	sinoatrial node cell development
Amar_Scaf_1331_0.11	2.77e-28	5.52e-26	7.30952	SEC14-like protein 2	SEC14L3	I	SEC14-like protein 3
Amar_Scaf_3465_0.49	4.15e-28	7.96e-26	7.30946	plexin-A1-like isoform X1	0	T	semaphorin receptor activity
Amar_Scaf_1464_2.1	0.004144	0.01173	7.28786	---NA---	0	0	0
Amar_Scaf_1379_1.87	1.09e-05	6.29e-05	7.27939	protein timeless-like isoform X1	tim	L	rhythmic process
Amar_Scaf_3330_0.5	0.002907	0.008601	7.27047	uncharacterized protein LOC112576796 isoform X1	ALPK1	S	alpha-protein kinase 1
Amar_Scaf_3555_1.13	0.0067	0.017742	7.26769	Inactive pancreatic lipase-related protein 1	0	O	Carboxylic ester hydrolase activity. It is involved in the biological process described with lipid metabolic process
Amar_Scaf_882_1.210	4.11e-19	2.61e-17	7.26527	peripheral plasma membrane protein CASK isoform X6	CASK	T	Belongs to the MAGUK family
Amar_Scaf_3180_0.85	0.010013	0.025119	7.26321	kielin/chordin-like protein	0	O	Pacifastin inhibitor (LCMII)
Amar_Scaf_1970_0.114	3.85e-08	3.82e-07	7.25682	Zinc finger protein 367	ZNF367	K	Zinc finger protein 367
Amar_Scaf_116_1.6	6.72e-14	1.91e-12	7.25627	---NA---	0	0	0
Amar_Scaf_3077_0.6	6.97e-07	5.3e-06	7.24644	transmembrane protein 205	0	S	Domain of unknown function (DUF4149)
Amar_Scaf_154_0.10	0.00034	0.001326	7.23111	lambda-crystallin homolog	0	I	3-hydroxyacyl-CoA dehydrogenase activity. It is involved in the biological process described with oxidation-reduction process
Amar_Scaf_2605_0.0	1.84e-09	2.38e-08	7.2232	solute carrier family 28 member 3-like isoform X4	0	FP	nucleoside:sodium symporter activity
Amar_Scaf_1226_1.11	3.59e-08	3.58e-07	7.19985	neuron navigator 2-like isoform X1	NAV2	Z	Neuron navigator
Amar_Scaf_315_0.75	0.003983	0.011326	7.18862	collagen-like protein	0	0	0
Amar_Scaf_3247_0.10	3.5e-06	2.28e-05	7.17157	hypothetical protein C0Q70_06060	IGSF10	T	immunoglobulin superfamily, member 10
Amar_Scaf_2970_0.193	3.17e-06	2.08e-05	7.15615	---NA---	0	0	0
Amar_Scaf_3079_0.60	0.003294	0.009599	7.14836	dimethylaniline monooxygenase [N-oxide-forming] 5-like	0	Q	N,N-dimethylaniline monooxygenase activity
Amar_Scaf_1996_0.22	2.56e-15	9.3e-14	7.14579	collagen alpha-6(VI) chain-like	0	W	Collagen type VI alpha 3
Amar_Scaf_3421_0.8	0.01271	0.030728	7.14306	macrophage mannose receptor 1-like	0	TV	C-type lectin (CTL) or carbohydrate-recognition domain (CRD)
Amar_Scaf_2276_2.92	0.00887	0.022657	7.12769	---NA---	0	0	0
Amar_Scaf_2224_0.18	3.9e-05	0.000195	7.10797	A disintegrin and metalloproteinase with thrombospondin motifs 7-like	ADAMTS12	O	negative regulation of cellular response to hepatocyte growth factor stimulus
Amar_Scaf_650_3.128	3.57e-16	1.45e-14	7.09098	helicase with zinc finger domain 2-like isoform X1	HELZ2	L	nuclear receptor transcription coactivator activity
Amar_Scaf_282_0.13	1.07e-05	6.22e-05	7.08635	ras-like protein 2	RRAS2	S	related RAS viral (r-ras) oncogene homolog 2
Amar_Scaf_1072_0.16	7.16e-40	4.92e-37	7.08249	ras GTPase-activating protein 3-like	0	T	It is involved in the biological process described with regulation of Ras GTPase activity
Amar_Scaf_134_0.29	4.89e-15	1.69e-13	7.07774	AMP deaminase 2-like isoform X4	AMPD3	F	adenosine-phosphate deaminase activity
Amar_Scaf_1655_1.1	0.001099	0.003715	7.06915	protein unc-80 homolog	UNC80	S	ion transmembrane transport
Amar_Scaf_2390_1.91	9.35e-05	0.000424	7.06842	protein PIF-like	0	S	Chitin-binding domain type 2
Amar_Scaf_1913_0.5	7.55e-05	0.00035	7.06166	uncharacterized protein LOC112554649	FAM26F	S	Calcium homeostasis modulator
Amar_Scaf_740_1.87	2.95e-12	6.3e-11	7.03485	collagen alpha-6(VI) chain isoform X1	col6a6	W	collagen
Amar_Scaf_3092_0.10	1.23e-14	3.99e-13	7.03397	apolipophorin 2B	0	I	Apolipoprotein
Amar_Scaf_1746_0.1	0.006556	0.017422	7.03257	SCO-spondin like	MUC5AC	VW	stimulatory C-type lectin receptor signaling pathway
Amar_Scaf_2002_0.23	8.31e-05	0.000382	7.02303	solute carrier family 52, riboflavin transporter, member 3-B-like	SLC52A3	S	solute carrier family 52, riboflavin transporter, member
Amar_Scaf_754_0.22	8.09e-15	2.69e-13	7.01243	protein dimmed-like	BHLHA15	K	negative regulation of myotube differentiation
Amar_Scaf_1266_0.24	7.86e-05	0.000363	7.00187	---NA---	0	0	0
Amar_Scaf_320_0.22	4.37e-05	0.000216	6.9957	galactoside 2-alpha-L-fucosyltransferase 2-like	0	S	alpha-(1,2)-fucosyltransferase activity
Amar_Scaf_1784_0.5	4.11e-60	1.75e-56	6.99209	AP-2 complex subunit alpha-2-like	AP2A1	U	clathrin adaptor activity
Amar_Scaf_2954_0.10	2.25e-05	0.00012	6.98947	---NA---	0	0	0
Amar_Scaf_3209_0.17	0.011273	0.027787	6.98608	complement C1q-like protein 4	0	S	Complement component C1q domain.
Amar_Scaf_2359_1.7	4.36e-22	4.05e-20	6.97693	CREB-regulated transcription coactivator 1-like isoform X2	CRTC1	S	negative regulation of membrane hyperpolarization
Amar_Scaf_1305_2.112	3.79e-05	0.00019	6.96903	5' exonuclease Apollo-like	DCLRE1B	L	telomeric loop formation
Amar_Scaf_1334_0.45	1.27e-07	1.14e-06	6.94884	acetoacetyl-CoA synthetase-like	AACS	I	acetoacetyl-CoA synthetase
Amar_Scaf_709_0.5	0.001398	0.004586	6.94602	transmembrane protein 53-B-like	l(2)k09913	D	Eukaryotic protein of unknown function (DUF829)
Amar_Scaf_1849_0.27	0.011075	0.027379	6.94305	spondin-2-like isoform X1	SPON2	W	extracellular matrix protein
Amar_Scaf_1655_1.91	5.68e-22	5.19e-20	6.93411	neurogenic locus Notch protein	N	T	Calcium ion binding. It is involved in the biological process described with regulation of developmental process
Amar_Scaf_3895_2.78	5.44e-05	0.000262	6.92857	cGMP-dependent protein kinase 1-like	0	T	Cyclic nucleotide-monophosphate binding domain
Amar_Scaf_953_0.127	7.88e-17	3.59e-15	6.91836	microtubule-associated protein futsch-like isoform X1	0	MN	Belongs to the TRAFAC class myosin-kinesin ATPase superfamily. Myosin family
Amar_Scaf_2764_0.0	9.74e-07	7.16e-06	6.91418	tetratricopeptide repeat protein 38-like	TTC38	0	0
Amar_Scaf_230_0.3	1.07e-09	1.45e-08	6.88339	histone H2A	0	B	Histone H2A
Amar_Scaf_2239_0.0	4.91e-08	4.78e-07	6.87721	lysosomal-trafficking regulator-like isoform X1	LYST	TU	endosome to lysosome transport via multivesicular body sorting pathway
Amar_Scaf_1018_0.23	1.88e-11	3.45e-10	6.86403	transmembrane emp24 domain-containing protein 5-like	TMED6	U	emp24/gp25L/p24 family/GOLD
Amar_Scaf_664_0.6	0.006082	0.016342	6.85164	---NA---	0	0	0
Amar_Scaf_302_0.16	0.006593	0.017502	6.82565	protein jagged-1-like isoform X2	0	O	calcium ion binding
Amar_Scaf_3335_0.19	0.00152	0.004932	6.81958	uncharacterized protein LOC112557300	FIBCD1	D	Fibrinogen C
Amar_Scaf_3028_0.0	0.000151	0.000649	6.81877	autism susceptibility gene 2 protein	0	0	0
Amar_Scaf_2815_2.5	5.18e-24	5.91e-22	6.80566	dihydropyrimidine dehydrogenase [NADP(+)]	DPYD	F	dihydropyrimidine dehydrogenase (NADP+) activity
Amar_Scaf_4_2.8	3.12e-11	5.49e-10	6.80464	glucosamine-6-phosphate isomerase 1	GNPDA1	G	glucosamine-6-phosphate deaminase activity
Amar_Scaf_3769_0.9	1.17e-14	3.8e-13	6.80437	clavesin-2-like isoform X1	0	I	Domain in homologues of a S. cerevisiae phosphatidylinositol transfer protein (Sec14p)
Amar_Scaf_221_0.7	0.009488	0.024014	6.80388	uncharacterized protein LOC112554141	0	S	Bacterial protein of unknown function (DUF885)
Amar_Scaf_145_0.61	0.005191	0.014269	6.8025	---NA---	0	0	0
Amar_Scaf_526_0.18	2.99e-10	4.46e-09	6.78808	CG1514	0	PT	Ion transport protein
Amar_Scaf_958_2.95	2.93e-08	2.98e-07	6.77167	extracellular matrix protein FRAS1-like	FRAS1	OPTVW	metanephros morphogenesis
Amar_Scaf_3397_1.89	3.92e-24	4.59e-22	6.7715	multidrug resistance-associated protein 4-like isoform X2	0	Q	ABC transporter transmembrane region
Amar_Scaf_1330_0.4	0.0175	0.040326	6.77005	alpha-L-fucosidase-like	FUCA1	G	alpha-L-fucosidase activity
Amar_Scaf_2100_1.145	8.87e-29	1.82e-26	6.76882	tip elongation aberrant protein 1	0	S	Galactose oxidase, central domain
Amar_Scaf_2130_2.0	2.01e-05	0.000108	6.76779	beta-1,3-glucan-binding protein-like	0	G	Glycosyl hydrolases family 16
Amar_Scaf_1349_0.80	4.17e-06	2.67e-05	6.76213	acetylcholine receptor subunit alpha-like 1	nAChRa4	T	Neuronal acetylcholine receptor subunit
Amar_Scaf_1132_0.104	7.87e-11	1.3e-09	6.76041	C-type lectin	VWDE	T	von Willebrand factor (vWF) type D domain
Amar_Scaf_2848_0.2	5.57e-08	5.36e-07	6.75885	---NA---	0	0	0
Amar_Scaf_2669_0.4	0.00548	0.014937	6.75428	predicted protein	0	Q	cytochrome P450
Amar_Scaf_11_0.115	6.71e-39	3.82e-36	6.75201	phosphatidylinositol-binding clathrin assembly protein-like isoform X5	PICALM	TU	regulation of phospholipase D activity
Amar_Scaf_340_0.7	5.22e-17	2.45e-15	6.74373	protein henna-like isoform X2	PAH	E	Phenylalanine hydroxylase
Amar_Scaf_1983_0.5	0.000523	0.001943	6.74268	Delta-like protein 1	0	T	calcium ion binding
Amar_Scaf_3525_0.28	1.88e-05	0.000102	6.73955	cat eye syndrome critical region protein 5 homolog	0	G	cat eye syndrome
Amar_Scaf_3162_0.24	6.82e-10	9.55e-09	6.73318	uncharacterized protein LOC112568950	0	0	0
Amar_Scaf_1525_0.18	3.45e-24	4.06e-22	6.73206	CDK5 and ABL1 enzyme substrate 2-like isoform X2	CABLES1	D	enzyme substrate 1
Amar_Scaf_1813_2.15	0.00018	0.000755	6.72542	lysosomal alpha-mannosidase	MAN2B1	G	mannose metabolic process
Amar_Scaf_2073_2.2	5.57e-13	1.35e-11	6.71452	D-aspartate oxidase	0	E	aspartate oxidase activity
Amar_Scaf_1766_1.13	2.02e-23	2.25e-21	6.70577	sorting nexin-8-like	SNX8	U	early endosome to Golgi transport
Amar_Scaf_1079_0.53	8.27e-06	4.93e-05	6.69881	---NA---	0	0	0
Amar_Scaf_1305_2.106	3.28e-14	9.86e-13	6.68922	A disintegrin and metalloproteinase with thrombospondin motifs 9-like	ADAMTS9	O	negative regulation of cellular response to hepatocyte growth factor stimulus
Amar_Scaf_1962_0.58	0.003181	0.009315	6.68029	uncharacterized protein LOC110452955	0	0	0
Amar_Scaf_1291_0.52	0.007533	0.019674	6.67611	---NA---	0	0	0
Amar_Scaf_3009_1.1	0.009797	0.024669	6.67073	---NA---	0	0	0
Amar_Scaf_2602_0.10	5.35e-07	4.18e-06	6.66933	glutamate carboxypeptidase 2-like isoform X4	0	OP	acidic dipeptidase 2
Amar_Scaf_3676_0.8	0.000163	0.000691	6.66708	MACPF domain-containing protein 4	0	S	C-terminal domain of apextrin
Amar_Scaf_3850_1.56	1.82e-16	7.79e-15	6.65415	---NA---	0	0	0
Amar_Scaf_1152_0.44	4.93e-13	1.21e-11	6.65292	---NA---	0	0	0
Amar_Scaf_3421_0.105	0.004983	0.013784	6.6508	perlucin-like protein	0	T	collagen binding
Amar_Scaf_3837_3.9	1.24e-07	1.11e-06	6.64307	reelin-like	RELN	T	Reelin isoform
Amar_Scaf_1312_0.6	2.31e-32	6.83e-30	6.63434	alpha-catulin-like isoform X1	ctn-1	W	Rho protein signal transduction
Amar_Scaf_1226_1.133	4.3e-16	1.72e-14	6.63103	neuron navigator 2-like	0	Z	Calponin homology (CH) domain
Amar_Scaf_2160_0.20	5.29e-07	4.15e-06	6.61754	chordin-like protein 1	CHRDL1	S	compound eye development
Amar_Scaf_2677_0.12	0.000266	0.00107	6.60097	COP1-interactive protein 1-like isoform X2	0	E	SOGA family member
Amar_Scaf_2957_0.24	9.56e-16	3.65e-14	6.5998	GRAM domain-containing protein 4-like isoform X1	GRAMD4	S	positive regulation of cysteine-type endopeptidase activity involved in apoptotic process
Amar_Scaf_2129_0.133	0.020693	0.046523	6.59437	pancreatic lipase-related protein 2-like	PNLIPRP3	T	Pancreatic lipase-related protein 3
Amar_Scaf_3003_1.134	6.03e-12	1.23e-10	6.59071	putative ankyrin-2	0	M	Ankyrin repeat
Amar_Scaf_1232_0.47	0.000761	0.002694	6.58134	---NA---	0	0	0
Amar_Scaf_899_0.84	5.02e-05	0.000244	6.57792	potassium voltage-gated channel protein Shaw-like	0	J	voltage-gated potassium channel activity
Amar_Scaf_1132_0.122	0.00011	0.000486	6.57055	---NA---	0	0	0
Amar_Scaf_2276_0.2	5.49e-14	1.58e-12	6.56754	endoplasmic reticulum mannosyl-oligosaccharide 1,2-alpha-mannosidase-like	MAN1B1	G	trimming of terminal mannose on B branch
Amar_Scaf_1843_0.8	2.15e-08	2.26e-07	6.56463	vacuolar protein 8-like	0	0	0
Amar_Scaf_635_0.0	0.004209	0.011887	6.5599	---NA---	0	0	0
Amar_Scaf_2031_0.3	0.00014	0.000604	6.55396	keratin-associated protein 10-6-like	0	0	0
Amar_Scaf_3074_0.54	1.31e-21	1.12e-19	6.54727	vascular endothelial growth factor receptor 1-like isoform X2	FLT1	T	Fms-related tyrosine kinase 1 (vascular endothelial growth factor vascular permeability factor receptor)
Amar_Scaf_3743_0.30	2.05e-07	1.75e-06	6.54051	neogenin-like isoform X4	0	T	netrin receptor activity
Amar_Scaf_355_0.18	0.021298	0.047662	6.54044	deleted in malignant brain tumors 1 protein-like	DMBT1	T	Deleted in malignant brain tumors 1
Amar_Scaf_816_3.29	0.020439	0.046036	6.53266	hypothetical protein EGW08_004798	0	0	0
Amar_Scaf_261_0.61	1.18e-25	1.58e-23	6.53068	protein FAM46C-like	FAM46A	S	RNA adenylyltransferase activity
Amar_Scaf_3421_0.10	2.07e-11	3.78e-10	6.52406	balbiani ring protein 3-like	0	0	0
Amar_Scaf_2576_0.61	5.97e-32	1.63e-29	6.51409	ATP-dependent RNA helicase cgh-1-like	DDX6	A	Belongs to the DEAD box helicase family
Amar_Scaf_2966_0.92	1.42e-09	1.89e-08	6.51301	extensin-like isoform X3	0	O	actinin binding
Amar_Scaf_1766_3.5	0.019465	0.044214	6.50621	acidic mammalian chitinase-like	Cht6	G	chitin catabolic process
Amar_Scaf_2826_0.41	1.36e-06	9.65e-06	6.50142	histone deacetylase 6 isoform X2	HDAC6	B	Histone deacetylase domain
Amar_Scaf_2055_1.16	6.97e-09	7.97e-08	6.49926	cytochrome P450 20A1-like	0	IQ	monooxygenase activity
Amar_Scaf_2503_0.3	0.00032	0.001256	6.49612	calcitonin gene-related peptide type 1 receptor isoform X1	GPRCAL1	T	Domain present in hormone receptors
Amar_Scaf_1745_0.27	4.13e-05	0.000205	6.49578	predicted protein	0	0	0
Amar_Scaf_214_0.63	2.96e-26	4.44e-24	6.48645	titin-like isoform X3	RSF1	S	chromatin organization
Amar_Scaf_2065_0.0	2.51e-05	0.000132	6.4846	---NA---	0	0	0
Amar_Scaf_190_0.25	2.4e-06	1.61e-05	6.48213	complement C1q-like protein 3	EMILIN2	S	biological adhesion
Amar_Scaf_438_4.29	6.94e-15	2.34e-13	6.47801	alpha-(1,6)-fucosyltransferase-like	FUT8	O	Catalyzes the addition of fucose in alpha 1-6 linkage to the first GlcNAc residue, next to the peptide chains in N-glycans
Amar_Scaf_379_0.54	4.29e-34	1.5e-31	6.47736	nephrin-like isoform X2	NPHS1	T	myoblast fusion
Amar_Scaf_707_0.15	4.07e-06	2.61e-05	6.47317	organic solute transporter subunit alpha-like	0	T	Organic solute transporter Ostalpha
Amar_Scaf_1882_0.5	1.38e-08	1.51e-07	6.47106	---NA---	0	0	0
Amar_Scaf_112_0.29	7.22e-05	0.000337	6.46888	---NA---	0	0	0
Amar_Scaf_2381_0.108	0.000716	0.002559	6.46432	voltage-dependent T-type calcium channel subunit alpha-1G-like isoform X9	cca-1	PT	Voltage-sensitive calcium channels (VSCC) mediate the entry of calcium ions into excitable cells and are also involved in a variety of calcium-dependent processes, including muscle contraction, hormone or neurotransmitter release, gene expression, cell motility, cell division and cell death. This channel gives rise to T-type calcium currents. T-type calcium channels belong to the low-voltage acti…
Amar_Scaf_374_0.30	0.008234	0.021251	6.45985	collagen-like protein 7	0	0	0
Amar_Scaf_3389_0.125	0.000465	0.001753	6.45676	aspartic and glutamic acid-rich protein-like	0	0	0
Amar_Scaf_2457_1.182	1.11e-26	1.79e-24	6.43855	---NA---	0	0	0
Amar_Scaf_2232_0.112	0.010629	0.026431	6.42987	uncharacterized protein LOC112562742	0	0	0
Amar_Scaf_1056_2.125	1.39e-10	2.2e-09	6.41843	5'-3' exoribonuclease 2-like	XRN2	ADL	5'-3' exoribonuclease activity
Amar_Scaf_878_0.6	4.21e-05	0.000209	6.41523	---NA---	0	0	0
Amar_Scaf_307_0.195	0.00165	0.005286	6.41041	dynein heavy chain 1, axonemal-like	0	Z	inner dynein arm assembly
Amar_Scaf_3469_3.6	6.61e-05	0.000311	6.40851	amino acid transporter AVT3B-like	0	E	Transmembrane amino acid transporter protein
Amar_Scaf_2313_1.244	0.008031	0.020788	6.40434	hypothetical protein LOTGIDRAFT_171338	0	0	0
Amar_Scaf_3746_0.7	2.24e-06	1.52e-05	6.40382	leukocyte surface antigen CD53-like isoform X2	0	0	0
Amar_Scaf_1655_1.30	4.4e-12	9.14e-11	6.40277	neurogenic locus notch homolog protein 1-like isoform X1	N	T	Calcium ion binding. It is involved in the biological process described with regulation of developmental process
Amar_Scaf_3003_2.14	2.2e-20	1.64e-18	6.39304	1-phosphatidylinositol 3-phosphate 5-kinase-like	PIKFYVE	T	Translation initiation factor IF-2, N-terminal region
Amar_Scaf_2342_0.82	0.000382	0.00147	6.37887	---NA---	0	0	0
Amar_Scaf_2724_0.30	5.96e-11	1e-09	6.36387	mannosyl-oligosaccharide 1,2-alpha-mannosidase IA-like	MAN1A2	G	Belongs to the glycosyl hydrolase 47 family
Amar_Scaf_2125_0.66	1.37e-07	1.22e-06	6.34987	---NA---	CNTN3	T	Cell adhesion molecule
Amar_Scaf_2425_0.0	1.37e-13	3.65e-12	6.34124	RNA demethylase ALKBH5-like	0	L	2OG-Fe(II) oxygenase superfamily
Amar_Scaf_3885_0.52	3.81e-05	0.000191	6.3404	probable G-protein coupled receptor frpr-1	0	0	0
Amar_Scaf_2957_0.26	3.17e-18	1.79e-16	6.33655	GRAM domain-containing protein 4-like isoform X1	GRAMD4	S	positive regulation of cysteine-type endopeptidase activity involved in apoptotic process
Amar_Scaf_1018_0.31	1.67e-24	2.06e-22	6.33309	sex peptide receptor-like	dmsr-8	S	G-protein coupled receptor activity. It is involved in the biological process described with G-protein coupled receptor signaling pathway
Amar_Scaf_1577_0.20	1.3e-10	2.06e-09	6.33275	sacsin-like	SACS	S	HEPN domain
Amar_Scaf_3131_0.61	1.18e-06	8.53e-06	6.32906	golgin subfamily B member 1-like isoform X6	0	TZ	benzodiazepine receptor binding
Amar_Scaf_697_0.1	0.018573	0.042423	6.32592	endoglucanase 13-like	0	G	Glycosyl hydrolase family 9
Amar_Scaf_1327_0.74	2.3e-14	7.16e-13	6.30331	type I inositol 1,4,5-trisphosphate 5-phosphatase-like isoform X1	INPP5A	I	inositol-1,4,5-trisphosphate 5-phosphatase activity
Amar_Scaf_325_1.121	0.012507	0.030318	6.30166	CB1 cannabinoid receptor-interacting protein 1	0	S	CB1 cannabinoid receptor-interacting protein 1
Amar_Scaf_2919_0.1	2.63e-09	3.3e-08	6.30091	electroneutral sodium bicarbonate exchanger 1-like isoform X1	SLC4A7	P	solute carrier family 4, sodium bicarbonate
Amar_Scaf_3335_0.88	3.49e-22	3.29e-20	6.29911	uncharacterized protein LOC112559440	0	0	0
Amar_Scaf_3589_0.7	0.000867	0.003025	6.2977	progranulin isoform X2	GRN	T	male mating behavior
Amar_Scaf_813_3.93	5.39e-05	0.00026	6.29225	proteinase-activated receptor 2-like	0	O	G-protein coupled receptor activity
Amar_Scaf_3802_2.20	6.41e-17	2.97e-15	6.27362	sushi, von Willebrand factor type A, EGF and pentraxin domain-containing protein 1	0	T	Pfam:GCC2_GCC3
Amar_Scaf_1116_3.6	0.002593	0.007801	6.26445	---NA---	0	0	0
Amar_Scaf_2483_0.64	1.56e-05	8.64e-05	6.25836	calcium-activated chloride channel regulator 1-like	0	S	intracellular chloride channel activity
Amar_Scaf_3379_0.6	0.000921	0.003178	6.25509	cathepsin L1-like	0	O	Cathepsin propeptide inhibitor domain (I29)
Amar_Scaf_1991_0.106	7.25e-14	2.04e-12	6.25229	glypican-1	GPC4	T	Cell surface proteoglycan that bears heparan sulfate
Amar_Scaf_188_4.168	0.000512	0.001905	6.25174	---NA---	0	0	0
Amar_Scaf_196_0.25	6.5e-06	3.96e-05	6.24498	pyruvate carboxylase, mitochondrial-like isoform X1	PC	C	pyruvate carboxylase activity
Amar_Scaf_816_1.3	2.03e-09	2.6e-08	6.24245	ATP-binding cassette sub-family A member 3-like	0	I	ATPase activity, coupled to transmembrane movement of substances
Amar_Scaf_3121_0.1	5.99e-05	0.000285	6.23202	TPR and ankyrin repeat-containing protein 1	TRANK1	O	ankyrin repeats
Amar_Scaf_743_1.11	2.24e-21	1.88e-19	6.22162	peptidyl-glycine alpha-amidating monooxygenase isoform X1	PAM	O	Peptidylglycine alpha-amidating monooxygenase
Amar_Scaf_2342_0.70	6.44e-09	7.41e-08	6.21923	---NA---	0	0	0
Amar_Scaf_739_0.125	7.19e-07	5.46e-06	6.21783	rho GTPase-activating protein 12-like isoform X6	0	T	Src homology 3 domains
Amar_Scaf_813_2.1	0.000234	0.000953	6.21016	proactivator polypeptide-like	PSAP	GI	Prosaposin
Amar_Scaf_1500_1.311	0.005495	0.014969	6.20038	mucin-17 isoform X10	0	VW	biological adhesion
Amar_Scaf_2848_0.102	6.96e-27	1.15e-24	6.18324	BTB/POZ domain-containing protein KCTD12-like	KCTD16	S	protein homooligomerization
Amar_Scaf_1334_0.21	1.98e-14	6.23e-13	6.1817	beta-ureidopropionase-like	UPB1	E	Beta-ureidopropionase
Amar_Scaf_2768_0.26	0.014218	0.033886	6.17889	hepatic lectin-like	MBL2	W	C-type lectin (CTL) or carbohydrate-recognition domain (CRD)
Amar_Scaf_1500_1.122	0.00047	0.001769	6.16317	dynein heavy chain 10, axonemal-like isoform X1	DNAH10	Z	ATP-dependent microtubule motor activity, minus-end-directed
Amar_Scaf_2145_0.4	0.021679	0.048347	6.16307	VIgL family C1q-related protein 5	0	S	C1q domain
Amar_Scaf_1056_1.44	1.59e-10	2.48e-09	6.16179	homeobox protein Meis1-like	MEIS1	K	N-terminal of Homeobox Meis and PKNOX1
Amar_Scaf_3171_0.21	4.05e-15	1.41e-13	6.14532	inactive phospholipase C-like protein 2	PLCL2	I	phosphatidylinositol phospholipase C activity
Amar_Scaf_2352_0.49	9.64e-05	0.000435	6.1366	sodium- and chloride-dependent GABA transporter 2-like	SLC6A2	P	dopamine:sodium symporter activity
Amar_Scaf_1427_0.54	3.55e-11	6.18e-10	6.13243	ATP-binding cassette sub-family D member 4-like isoform X2	ABCD4	I	ATPase activity, coupled to transmembrane movement of substances
Amar_Scaf_320_0.30	2.76e-14	8.44e-13	6.12236	zinc finger protein 704-like	ZNF704	S	Zinc finger protein 704
Amar_Scaf_3653_0.55	3.57e-09	4.37e-08	6.11141	paramyosin-like isoform X1	unc-15	Z	translation initiation factor activity
Amar_Scaf_3421_0.98	1.16e-07	1.05e-06	6.11019	C-type lectin domain family 4 member M-like	ACAN	T	Aggrecan
Amar_Scaf_1737_0.11	1.54e-15	5.76e-14	6.10742	TBC1 domain family member 2B-like	TBC1D2	U	TBC1 domain family member
Amar_Scaf_2724_0.25	9.53e-06	5.6e-05	6.10466	PREDICTED: uncharacterized protein LOC106052228	0	0	0
Amar_Scaf_1738_0.41	2.57e-06	1.72e-05	6.1026	von Willebrand factor D and EGF domain-containing protein	VWDE	T	von Willebrand factor D and EGF
Amar_Scaf_2637_1.21	1.31e-07	1.17e-06	6.0989	nucleolar protein 4-like	NOL4	S	Nucleolar protein
Amar_Scaf_3662_0.22	1.85e-07	1.59e-06	6.09649	fibropellin-1-like isoform X1	0	T	negative regulation of growth rate
Amar_Scaf_692_0.1	2.37e-10	3.62e-09	6.08582	Choline/ethanolamine kinase	CHKB	M	Choline ethanolamine kinase
Amar_Scaf_2173_0.36	7.46e-06	4.49e-05	6.08562	proprotein convertase subtilisin/kexin type 6, isoform CRA_b	FURIN	O	positive regulation of smooth muscle cell-matrix adhesion
Amar_Scaf_1696_0.1	2.19e-11	3.98e-10	6.08088	alanine aminotransferase 2-like	0	E	alanine-oxo-acid transaminase activity
Amar_Scaf_2650_0.96	7.89e-10	1.09e-08	6.07117	ras-related protein Rab-32-like isoform X3	RAB32	U	BLOC-2 complex binding
Amar_Scaf_1480_0.9	0.006424	0.017135	6.06835	uncharacterized protein LOC112573002	0	S	Fibronectin type 3 domain
Amar_Scaf_1546_0.13	0.01802	0.041364	6.0651	---NA---	0	0	0
Amar_Scaf_2757_0.25	4.68e-17	2.23e-15	6.06467	low-density lipoprotein receptor-related protein 4-like	LRP4	T	lipoprotein receptor-related protein
Amar_Scaf_2724_0.185	1.04e-10	1.67e-09	6.05285	dystrophin-like isoform X2	DYTN	Z	olfactory nerve structural organization
Amar_Scaf_214_0.10	7.07e-16	2.74e-14	6.02809	5'-nucleotidase domain-containing protein 3-like	NT5DC3	F	5'-nucleotidase activity
Amar_Scaf_2724_0.2	1.18e-07	1.06e-06	6.02671	dystrophin-like isoform X10	UTRN	Z	May play a role in anchoring the cytoskeleton to the plasma membrane
Amar_Scaf_2836_2.124	0.000151	0.000646	6.0254	cytochrome P450 4A25-like	0	Q	heme binding
Amar_Scaf_1311_0.53	1.53e-09	2.02e-08	6.0127	prickle-like protein 3 isoform X4	0	TZ	atrial cardiac muscle cell development
Amar_Scaf_1287_0.40	0.000233	0.000952	5.99816	semaphorin-5B-like	0	VW	biological adhesion
Amar_Scaf_3905_0.42	1.83e-11	3.38e-10	5.98998	low-density lipoprotein receptor-related protein 2	LRP2	T	alpha-2 macroglobulin receptor activity
Amar_Scaf_2111_0.7	6.97e-19	4.27e-17	5.98995	guanylate cyclase 32E-like	0	T	guanylate cyclase activity
Amar_Scaf_1054_0.2	6.12e-22	5.53e-20	5.98022	neuroblastoma-amplified sequence-like	NBAS	S	Neuroblastoma amplified sequence
Amar_Scaf_3523_0.58	6.52e-21	5.16e-19	5.97992	tRNA pseudouridine(38/39) synthase-like	PUS3	J	synthase
Amar_Scaf_196_0.67	0.000152	0.00065	5.9788	---NA---	0	0	0
Amar_Scaf_3002_0.11	0.000733	0.002612	5.97844	probable G-protein coupled receptor 157	GPR157	T	receptor 157
Amar_Scaf_2018_1.172	4.89e-13	1.2e-11	5.97207	triple QxxK/R motif-containing protein	TRIQK	S	Triple QxxK R
Amar_Scaf_3273_1.3	0.008243	0.021273	5.9663	predicted protein	0	0	0
Amar_Scaf_3884_0.24	4.19e-14	1.23e-12	5.96616	FK506-binding protein 15-like isoform X2	FKBP15	O	FK506 binding protein 15
Amar_Scaf_2405_0.7	3.26e-18	1.83e-16	5.96504	ski oncogene-like	SKI	S	nose morphogenesis
Amar_Scaf_3614_1.119	1.87e-11	3.44e-10	5.96121	inositol hexakisphosphate kinase 2	0	IKT	inositol hexakisphosphate 6-kinase activity
Amar_Scaf_1185_0.0	2.31e-06	1.56e-05	5.95965	---NA---	0	0	0
Amar_Scaf_2333_0.6	1.96e-07	1.68e-06	5.95474	lipoma-preferred partner homolog	LPP	T	biological adhesion
Amar_Scaf_2563_0.86	0.005494	0.014969	5.95332	---NA---	0	0	0
Amar_Scaf_697_0.117	0.001649	0.005284	5.95265	Transcriptional repressor scratch 1	0	K	C2H2-type zinc finger
Amar_Scaf_2407_0.5	5.98e-09	6.94e-08	5.95021	Vacuolar protein sorting-associated protein 13A	VPS13C	U	Vacuolar protein
Amar_Scaf_2003_0.3	1.2e-13	3.25e-12	5.94918	---NA---	0	0	0
Amar_Scaf_1517_0.7	2.81e-05	0.000146	5.94703	tRNA (cytosine(38)-C(5))-methyltransferase-like	TRDMT1	K	tRNA methyltransferase activity
Amar_Scaf_839_0.64	2.33e-05	0.000124	5.94433	---NA---	0	0	0
Amar_Scaf_262_0.1	8.62e-11	1.41e-09	5.93651	potassium channel subfamily T member 2-like	KCNT2	P	intracellular sodium activated potassium channel activity
Amar_Scaf_295_0.0	0.00083	0.002911	5.9337	uncharacterized protein LOC110503960	0	0	0
Amar_Scaf_3319_0.30	0.002749	0.008195	5.91623	voltage-dependent calcium channel gamma-5 subunit-like isoform X1	CACNG7	P	regulation of AMPA receptor activity
Amar_Scaf_650_8.2	1.4e-15	5.26e-14	5.91	testis-expressed sequence 2 protein	TEX2	S	lipid binding
Amar_Scaf_2444_0.36	1.13e-05	6.53e-05	5.90855	double-stranded RNA-specific editase 1 isoform X2	ADARB1	A	hypoglossal nerve development
Amar_Scaf_3490_0.77	0.013303	0.032005	5.90778	cyclin-dependent kinase 12-like	0	0	0
Amar_Scaf_2848_0.150	1.4e-18	8.25e-17	5.90712	copper-transporting ATPase 1-like isoform X1	ATP7B	P	copper-exporting ATPase activity
Amar_Scaf_3424_1.3	1.64e-08	1.76e-07	5.89776	nephrin-like isoform X1	0	U	coreceptor activity involved in Wnt signaling pathway, planar cell polarity pathway
Amar_Scaf_1228_2.11	0.001611	0.00518	5.89679	---NA---	0	0	0
Amar_Scaf_2025_0.82	0.000919	0.003169	5.88883	---NA---	0	0	0
Amar_Scaf_393_0.99	7.92e-12	1.57e-10	5.88564	dual serine/threonine and tyrosine protein kinase-like	DSTYK	T	dual serine threonine and tyrosine protein
Amar_Scaf_2254_2.225	2.53e-05	0.000133	5.86808	---NA---	0	0	0
Amar_Scaf_190_0.191	2.24e-07	1.91e-06	5.85804	uncharacterized protein LOC112566035	0	0	0
Amar_Scaf_1813_0.52	4.73e-28	8.93e-26	5.85595	very long-chain acyl-CoA synthetase-like	SLC27A2	I	Solute carrier family 27 (Fatty acid transporter), member
Amar_Scaf_714_1.82	5.77e-06	3.56e-05	5.8558	tubulin polyglutamylase TTLL6-like	ttll-15	O	ligase activity
Amar_Scaf_1622_0.108	3.63e-08	3.62e-07	5.85389	histone H1-delta-like	0	B	Histone H1-delta-like
Amar_Scaf_2046_1.46	3.04e-09	3.77e-08	5.85355	liprin-beta-1-like isoform X5	PPFIBP1	S	PTPRF interacting protein, binding protein 1 (liprin beta 1)
Amar_Scaf_934_0.40	1.61e-16	6.98e-15	5.83546	coiled-coil domain-containing protein 186-like isoform X1	CCDC186	S	Rab GTPase binding
Amar_Scaf_1342_0.72	6.22e-09	7.19e-08	5.83504	sodium- and chloride-dependent GABA transporter 1 isoform X3	0	T	Solute carrier family 6 (neurotransmitter transporter, GABA), member 1a
Amar_Scaf_3257_0.61	2.74e-10	4.12e-09	5.82436	carnitine O-acetyltransferase isoform X1	CRAT	I	Belongs to the carnitine choline acetyltransferase family
Amar_Scaf_1074_4.8	0.000216	0.000888	5.8222	protocadherin Fat 4	0	T	protein tyrosine phosphatase activity
Amar_Scaf_3837_4.1	1.86e-16	7.94e-15	5.81239	neuroglian-like isoform X1	CHL1	T	Cell adhesion molecule
Amar_Scaf_3543_0.31	1.11e-27	2e-25	5.80396	patatin-like phospholipase domain-containing protein 2	bmm	I	Patatin-like phospholipase
Amar_Scaf_1683_1.112	0.003981	0.011322	5.80031	D-galactoside-specific lectin	0	S	Fibronectin type 3 domain
Amar_Scaf_2311_0.2	4.78e-14	1.39e-12	5.79956	talin-1-like isoform X1	0	Z	It is involved in the biological process described with cytoskeletal anchoring at plasma membrane
Amar_Scaf_3248_0.0	1.64e-12	3.71e-11	5.79488	ADP-ribosylation factor-like protein 15 isoform X1	ARL15	U	GTP binding
Amar_Scaf_3627_0.18	3.09e-08	3.13e-07	5.79125	neuronal acetylcholine receptor subunit alpha-5-like	0	T	acetylcholine-gated cation-selective channel activity
Amar_Scaf_2774_0.5	0.000389	0.001496	5.7836	cholesterol 7-alpha-monooxygenase-like	CYP7B1	Q	cholesterol 7-alpha-monooxygenase activity
Amar_Scaf_2046_1.102	1.26e-17	6.45e-16	5.78207	---NA---	0	0	0
Amar_Scaf_3601_0.10	3.52e-06	2.3e-05	5.77948	---NA---	0	0	0
Amar_Scaf_1367_0.8	1.53e-05	8.49e-05	5.76521	opine dehydrogenase-like	0	S	NAD/NADP octopine/nopaline dehydrogenase, alpha-helical domain
Amar_Scaf_212_0.10	0.020293	0.045796	5.76312	---NA---	0	0	0
Amar_Scaf_2293_0.3	7.98e-08	7.44e-07	5.76126	Retrovirus-related Pol polyprotein from transposon 17.6	0	E	K02A2.6-like
Amar_Scaf_2217_0.62	8.13e-18	4.29e-16	5.76012	carnitine O-palmitoyltransferase 1, liver isoform-like isoform X1	CPT1A	I	Belongs to the carnitine choline acetyltransferase family
Amar_Scaf_3901_0.27	0.002258	0.006932	5.75631	protein unc-93 homolog A-like	UNC93B1	S	toll-like receptor 7 signaling pathway
Amar_Scaf_2018_1.223	0.006699	0.017741	5.75	cytochrome b5-like	0	C	Oxidoreductase FAD-binding domain
Amar_Scaf_3312_0.15	1.53e-13	4.04e-12	5.74371	deleted in malignant brain tumors 1 protein-like	VWDE	T	Epidermal growth factor-like domain.
Amar_Scaf_1836_0.4	0.000442	0.001674	5.74322	hydroxymethylglutaryl-CoA synthase 1-like isoform X1	HMGCS1	I	This enzyme condenses acetyl-CoA with acetoacetyl-CoA to form HMG-CoA, which is the substrate for HMG-CoA reductase
Amar_Scaf_3543_0.52	5.04e-14	1.46e-12	5.74295	sodium-dependent glucose transporter 1-like	KIAA1919	S	C6
Amar_Scaf_3241_0.14	2.9e-05	0.00015	5.73665	lanosterol 14-alpha demethylase	CYP51A1	Q	Cytochrome P450, family 51, subfamily A, polypeptide 1
Amar_Scaf_1436_0.28	1.65e-25	2.19e-23	5.73611	zinc finger MYND domain-containing protein 11-like isoform X1	ZMYND11	E	zinc finger
Amar_Scaf_1116_5.82	0.001404	0.004601	5.73251	neurogenic locus notch homolog protein 2-like isoform X1	0	T	Laminin G domain
Amar_Scaf_629_1.34	0.003973	0.0113	5.73096	hypothetical protein C0Q70_18977	0	O	protein import
Amar_Scaf_678_1.14	1.01e-12	2.35e-11	5.72725	ornithine aminotransferase, mitochondrial-like	OAT	E	ornithine-oxo-acid transaminase activity
Amar_Scaf_1016_1.3	4.03e-05	0.000201	5.7236	---NA---	0	0	0
Amar_Scaf_2543_0.192	0.000418	0.001596	5.72251	organic cation transporter protein-like	0	O	organic anion transmembrane transporter activity
Amar_Scaf_3812_0.48	6.44e-05	0.000304	5.72168	amiloride-sensitive sodium channel subunit gamma-like isoform X2	0	C	sodium channel activity
Amar_Scaf_2768_0.27	0.00136	0.00448	5.72146	protein glass-like	gl	K	nucleic acid binding
Amar_Scaf_1050_0.7	4.03e-11	6.96e-10	5.71068	nascent polypeptide-associated complex subunit alpha, muscle-specific form-like isoform X1	CCDC9	S	Domain of unknown function (DUF4594)
Amar_Scaf_2848_0.22	1.09e-06	7.97e-06	5.70822	---NA---	0	0	0
Amar_Scaf_193_0.1	2.87e-11	5.07e-10	5.70657	nuclear factor of activated T-cells 5-like	NFAT5	S	regulation of calcineurin-NFAT signaling cascade
Amar_Scaf_2141_0.16	6.4e-35	2.48e-32	5.70396	E3 ubiquitin-protein ligase MARCH5-like	43529	KLT	negative regulation of cell aging
Amar_Scaf_2179_0.84	0.011956	0.029209	5.69642	histone H1-delta-like	0	B	Histone H1-delta-like
Amar_Scaf_1074_4.23	3.5e-05	0.000178	5.68661	gastric triacylglycerol lipase-like isoform X1	0	I	Belongs to the AB hydrolase superfamily. Lipase family
Amar_Scaf_958_1.36	0.000677	0.002436	5.68579	uncharacterized protein LOC112569097	0	0	0
Amar_Scaf_188_4.124	5.31e-08	5.15e-07	5.6827	chloride intracellular channel protein 2-like	CLIC6	P	chloride channel activity
Amar_Scaf_816_2.6	3.86e-06	2.49e-05	5.6815	protein rolling stone-like	0	S	Protein rolling stone-like
Amar_Scaf_1306_0.29	1.04e-09	1.41e-08	5.6813	sesquipedalian-1-like	FAM109A	T	Family with sequence similarity 109 member
Amar_Scaf_101_0.3	4.83e-07	3.81e-06	5.68014	neo-calmodulin-like isoform X3	0	DTZ	Ca2 -binding protein (EF-Hand superfamily
Amar_Scaf_850_0.4	5.42e-07	4.23e-06	5.67679	immunoglobulin I-set domain-containing protein	SIGLEC1	T	carbohydrate binding
Amar_Scaf_1612_0.106	2.27e-06	1.53e-05	5.67544	calcium/calmodulin-dependent 3',5'-cyclic nucleotide phosphodiesterase 1A-like isoform X5	PDE1C	T	Calcium calmodulin-dependent 3,5-cyclic nucleotide phosphodiesterase
Amar_Scaf_854_0.36	2.33e-11	4.21e-10	5.67496	mitochondrial ornithine transporter 1-like	SLC25A15	C	L-ornithine transmembrane transport
Amar_Scaf_2217_1.19	6.9e-10	9.64e-09	5.66435	intersectin-1 isoform X1	ITSN1	T	Domain found in Dishevelled, Egl-10, and Pleckstrin (DEP)
Amar_Scaf_224_1.55	1.35e-06	9.61e-06	5.66102	bis(5'-adenosyl)-triphosphatase enpp4-like	ENPP4	S	bis(5'-adenosyl)-triphosphatase activity
Amar_Scaf_3895_2.19	5.48e-06	3.41e-05	5.65384	cGMP-dependent protein kinase 1-like	PRKG1	T	cGMP-dependent protein kinase activity
Amar_Scaf_3209_0.10	0.002461	0.007456	5.65035	---NA---	0	0	0
Amar_Scaf_246_1.0	6.41e-07	4.91e-06	5.63373	---NA---	0	0	0
Amar_Scaf_949_1.40	5.46e-06	3.4e-05	5.63331	xanthine dehydrogenase-like	0	F	xanthine catabolic process
Amar_Scaf_1162_0.0	5.25e-13	1.27e-11	5.62895	sodium- and chloride-dependent GABA transporter 2-like isoform X1	0	T	Sodium:neurotransmitter symporter family
Amar_Scaf_624_0.0	7.67e-11	1.27e-09	5.62496	lysocardiolipin acyltransferase 1	LCLAT1	I	transferase activity, transferring acyl groups
Amar_Scaf_1102_0.28	0.00837	0.021554	5.6145	keratin-associated protein 4-8-like	0	0	0
Amar_Scaf_200_0.11	2.36e-11	4.25e-10	5.59655	Niemann-Pick C1 protein-like	NPC1	I	cholesterol transport
Amar_Scaf_3766_0.66	0.000248	0.001004	5.58737	V-type proton ATPase 16 kDa proteolipid subunit	0	C	Proton-conducting pore forming subunit of the membrane integral V0 complex of vacuolar ATPase. V-ATPase is responsible for acidifying a variety of intracellular compartments in eukaryotic cells
Amar_Scaf_2285_0.3	3.4e-14	1.02e-12	5.58638	oocyte zinc finger protein XlCOF6	0	S	C2H2-type zinc finger
Amar_Scaf_1074_0.107	1.29e-05	7.31e-05	5.58559	Tubulin alpha chain	0	0	0
Amar_Scaf_2563_0.9	0.000178	0.000749	5.58535	3-hydroxy-3-methylglutaryl-coenzyme A reductase	HMGCR	I	3-hydroxy-3-methylglutaryl-coenzyme A reductase
Amar_Scaf_1034_0.69	0.020006	0.045259	5.58097	cytochrome P450 2U1-like	0	Q	monooxygenase activity
Amar_Scaf_2160_0.47	6.51e-22	5.85e-20	5.57994	sodium/hydrogen exchanger 9-like isoform X5	Nhe3	P	sodium:proton antiporter activity
Amar_Scaf_1093_0.167	7.99e-26	1.09e-23	5.57391	muscle calcium channel subunit alpha-1-like isoform X2	0	PT	Voltage-gated calcium channel subunit alpha, C-term
Amar_Scaf_3416_0.4	2.21e-09	2.82e-08	5.56506	kidney mitochondrial carrier protein 1-like isoform X1	SLC25A30	C	Belongs to the mitochondrial carrier (TC 2.A.29) family
Amar_Scaf_277_0.41	0.001209	0.004041	5.56346	cAMP-regulated D2 protein-like	0	T	Belongs to the type-B carboxylesterase lipase family
Amar_Scaf_1162_0.11	1.5e-05	8.37e-05	5.55426	---NA---	0	0	0
Amar_Scaf_1175_0.10	0.000106	0.000472	5.55351	macrophage mannose receptor 1-like	0	TV	carbohydrate binding
Amar_Scaf_1069_0.0	0.005359	0.014656	5.54507	---NA---	0	0	0
Amar_Scaf_3468_0.201	0.007495	0.019589	5.54215	potassium voltage-gated channel protein Shaw-like	0	J	voltage-gated potassium channel activity
Amar_Scaf_2716_0.5	2.8e-28	5.52e-26	5.54113	EH domain-binding protein 1-like isoform X1	EHBP1	Z	EH domain-binding protein
Amar_Scaf_3081_0.5	7.6e-10	1.06e-08	5.53354	galactocerebrosidase-like isoform X1	GALC	S	galactosylceramide catabolic process
Amar_Scaf_1012_1.53	3.88e-07	3.13e-06	5.52189	glycine receptor subunit alpha-2-like	GLRA3	T	extracellularly glycine-gated chloride channel activity
Amar_Scaf_2100_1.165	9.5e-22	8.4e-20	5.52159	zinc finger protein Helios isoform X1	0	K	PR domain containing 9
Amar_Scaf_1962_0.0	0.021437	0.047906	5.51603	trypsin alpha-3-like	0	O	serine-type endopeptidase activity
Amar_Scaf_3837_0.1	7.8e-05	0.000361	5.51539	---NA---	0	0	0
Amar_Scaf_2848_0.7	2.69e-15	9.72e-14	5.51439	copper-transporting ATPase 1-like isoform X3	ATP7B	P	copper-exporting ATPase activity
Amar_Scaf_2812_0.1	5.06e-09	5.99e-08	5.51161	polycystic kidney disease protein 1-like 1	PKD1L1	PT	Polycystic kidney disease
Amar_Scaf_3061_0.5	2.91e-08	2.96e-07	5.50896	rap1 GTPase-activating protein 1-like isoform X7	RAP1GAP	T	RAP1 GTPase activating protein
Amar_Scaf_2020_0.53	3.8e-14	1.13e-12	5.50887	uncharacterized protein LOC112568586 isoform X19	0	0	0
Amar_Scaf_713_2.15	5.96e-10	8.41e-09	5.50725	tripartite motif-containing protein 2-like	0	O	zinc ion binding
Amar_Scaf_3839_0.111	8.69e-13	2.05e-11	5.50668	FH1/FH2 domain-containing protein 3-like isoform X9	0	0	0
Amar_Scaf_832_1.11	2.8e-11	4.97e-10	5.50652	fibroblast growth factor receptor 4	FGFR4	T	Fibroblast growth factor receptor 4
Amar_Scaf_3121_0.2	1.78e-05	9.75e-05	5.50562	TPR and ankyrin repeat-containing protein 1-like isoform X1	TRANK1	O	ankyrin repeats
Amar_Scaf_1436_0.98	4.02e-08	3.97e-07	5.50469	hypothetical protein C0Q70_09970	0	0	0
Amar_Scaf_1879_0.169	2.74e-06	1.82e-05	5.50461	---NA---	0	0	0
Amar_Scaf_1924_0.0	1.05e-05	6.11e-05	5.50302	corticotropin-releasing factor receptor 2-like	0	T	7 transmembrane receptor (Secretin family)
Amar_Scaf_1927_0.43	5.82e-09	6.78e-08	5.50225	histone H1-delta-like	0	B	Histone H1-delta-like
Amar_Scaf_3204_0.23	1.9e-15	7.02e-14	5.50179	F-box/LRR-repeat protein 2	0	S	Leucine-rich repeats, outliers
Amar_Scaf_1056_2.130	2.21e-11	4.01e-10	5.49604	5'-3' exoribonuclease 2 homolog	XRN2	ADL	5'-3' exoribonuclease activity
Amar_Scaf_1799_0.37	0.000386	0.001486	5.4942	predicted protein	ARMC6	U	hematopoietic progenitor cell differentiation
Amar_Scaf_3601_0.15	0.000154	0.000657	5.49297	squalene synthase-like	0	I	farnesyl-diphosphate farnesyltransferase activity
Amar_Scaf_301_0.10	0.006625	0.017568	5.49186	---NA---	0	0	0
Amar_Scaf_2924_0.5	3.04e-12	6.48e-11	5.48927	clathrin heavy chain-like	0	U	clathrin light chain binding
Amar_Scaf_188_2.21	1.75e-17	8.85e-16	5.48783	uncharacterized protein LOC112556238	0	S	Protein of unknown function (DUF1647)
Amar_Scaf_3837_3.65	6.78e-06	4.12e-05	5.4728	inter-alpha-trypsin inhibitor heavy chain H3-like	ITIH5	S	Inter-alpha-trypsin inhibitor heavy chain
Amar_Scaf_2390_1.126	0.000147	0.000631	5.47262	predicted protein	0	0	0
Amar_Scaf_2160_0.3	1.22e-09	1.63e-08	5.47073	sodium/hydrogen exchanger 9-like isoform X5	Nhe3	P	sodium:proton antiporter activity
Amar_Scaf_428_0.41	9.69e-34	3.18e-31	5.46585	membrane associated protein-like protein	BIN1	T	Myc box-dependent-interacting protein
Amar_Scaf_2828_0.89	1.94e-06	1.33e-05	5.46477	histone H1-delta-like	H1F0	B	nucleosome assembly
Amar_Scaf_1800_1.36	4.23e-07	3.38e-06	5.46446	early endosome antigen 1-like	EEA1	DZ	viral RNA genome replication
Amar_Scaf_2073_5.8	1.77e-07	1.53e-06	5.46035	carbohydrate sulfotransferase 1-like isoform X1	0	M	Sulfotransferase family
Amar_Scaf_2784_1.34	2.8e-05	0.000145	5.45841	---NA---	0	0	0
Amar_Scaf_758_0.38	0.000145	0.000626	5.45247	soluble SRCR-related protein	0	T	scavenger receptor activity
Amar_Scaf_1405_0.12	7.66e-16	2.93e-14	5.452	alpha-1,3-mannosyl-glycoprotein 2-beta-N-acetylglucosaminyltransferase-like isoform X1	MGAT1	G	UDP-N-acetylglucosamine catabolic process
Amar_Scaf_1248_0.124	5.54e-14	1.59e-12	5.44898	protein phosphatase 1 regulatory subunit 12A-like isoform X2	PPP1R12A	OT	positive regulation of myosin-light-chain-phosphatase activity
Amar_Scaf_2957_1.15	0.000511	0.001902	5.44747	beta-1,3-glucan-binding protein-like	GNBP3	G	Hydrolase activity, hydrolyzing O-glycosyl compounds. It is involved in the biological process described with carbohydrate metabolic process
Amar_Scaf_3178_0.7	0.000154	0.00066	5.4434	solute carrier family 46 member 3-like	0	O	folate transporter
Amar_Scaf_861_0.5	1.26e-30	3.15e-28	5.43848	glucose dehydrogenase [FAD, quinone]-like	0	E	choline dehydrogenase activity
Amar_Scaf_656_0.0	0.003336	0.009696	5.43755	---NA---	0	0	0
Amar_Scaf_1464_0.31	3.11e-08	3.15e-07	5.43564	innexin unc-9-like isoform X2	0	P	Structural component of the gap junctions
Amar_Scaf_369_0.1	5.06e-07	3.98e-06	5.42469	lysosomal thioesterase PPT2-A-like isoform X1	PPT2	IO	Zgc 55621
Amar_Scaf_1276_0.7	0.004536	0.012701	5.4137	corticotropin-releasing factor receptor 2 isoform X2	CRHR2	T	Corticotropin releasing hormone receptor 2
Amar_Scaf_2160_0.152	0.018977	0.043221	5.41275	hypothetical protein C0Q70_21120	0	S	Bacterial protein of unknown function (DUF885)
Amar_Scaf_448_1.110	2.97e-09	3.7e-08	5.40927	slit homolog 3 protein-like	0	S	Leucine rich repeat
Amar_Scaf_2781_0.4	0.011895	0.029089	5.40325	---NA---	0	0	0
Amar_Scaf_2708_0.22	6.52e-21	5.16e-19	5.39589	neprilysin-1-like isoform X1	Nep1	E	Peptidase family M13
Amar_Scaf_594_0.17	1.06e-12	2.46e-11	5.38575	hepatocyte growth factor receptor-like	0	T	positive regulation of endothelial cell chemotaxis
Amar_Scaf_673_0.10	0.000619	0.002254	5.38138	4-aminobutyrate aminotransferase, mitochondrial	ABAT	E	(S)-3-amino-2-methylpropionate transaminase activity
Amar_Scaf_1559_0.14	2.63e-10	3.99e-09	5.37714	E3 ubiquitin-protein ligase MARCH4-like	0	A	protein polyubiquitination
Amar_Scaf_2353_0.18	1.69e-08	1.82e-07	5.37707	---NA---	0	0	0
Amar_Scaf_1011_0.16	2.68e-12	5.79e-11	5.37648	glycosyltransferase 8 domain-containing protein 1-like	0	G	Glycosyltransferase 8
Amar_Scaf_3885_0.58	9.74e-08	8.93e-07	5.35822	mitochondrial inner membrane protease subunit 2	0	OU	Peptidase S24-like
Amar_Scaf_2793_0.38	7.31e-13	1.74e-11	5.34944	laminin subunit alpha	0	W	laminin subunit
Amar_Scaf_467_0.37	8.69e-06	5.16e-05	5.34316	mesenchyme-specific cell surface glycoprotein	0	0	0
Amar_Scaf_1355_0.160	0.020045	0.045337	5.33608	5-hydroxytryptamine receptor 7	0	S	7 transmembrane receptor (rhodopsin family)
Amar_Scaf_467_0.24	2.67e-10	4.04e-09	5.33564	uncharacterized protein LOC112553273	0	0	0
Amar_Scaf_678_1.69	6.98e-16	2.71e-14	5.33161	WD repeat-containing protein 91	WDR91	S	WD repeat-containing protein 91
Amar_Scaf_453_2.18	2.98e-06	1.96e-05	5.3151	LOW QUALITY PROTEIN: uncharacterized protein LOC112564675	0	T	Patatin-like phospholipase
Amar_Scaf_152_1.99	0.000697	0.002496	5.31385	neural cell adhesion molecule L1-like protein	0	S	cell adhesion
Amar_Scaf_861_0.8	7.37e-26	1.03e-23	5.31043	mitogen-activated protein kinase kinase kinase 15-like isoform X15	MAP3K15	T	Mitogen-activated protein kinase kinase kinase
Amar_Scaf_3701_0.5	1.13e-10	1.82e-09	5.31028	chloride channel protein 2-like isoform X2	CLCN2	P	chloride channel
Amar_Scaf_1879_0.88	1.11e-31	2.96e-29	5.30821	serine/threonine-protein kinase H1 homolog	PSKH1	T	peptidyl-threonine phosphorylation
Amar_Scaf_2512_3.38	3.77e-05	0.000189	5.30098	titin homolog isoform X1	MYRIP	S	vesicle transport along actin filament
Amar_Scaf_989_0.28	0.000205	0.000847	5.29686	sodium-dependent dopamine transporter-like	DAT	P	Sodium:neurotransmitter symporter family
Amar_Scaf_1248_0.121	7.25e-14	2.04e-12	5.29626	protein phosphatase 1 regulatory subunit 12A-like isoform X2	PPP1R12C	OT	positive regulation of myosin-light-chain-phosphatase activity
Amar_Scaf_2381_0.8	5.01e-18	2.74e-16	5.294	sphingosine kinase 2-like	SPHK1	IT	D-erythro-sphingosine kinase activity
Amar_Scaf_3273_0.7	0.021196	0.047478	5.28138	---NA---	0	0	0
Amar_Scaf_1594_1.9	0.000173	0.000728	5.27118	chitin synthase	0	Z	translation initiation factor activity
Amar_Scaf_3116_0.41	6.92e-14	1.95e-12	5.26717	heparan sulfate glucosamine 3-O-sulfotransferase 5	HS3ST5	O	[heparan sulfate]-glucosamine 3-sulfotransferase 1 activity
Amar_Scaf_2100_1.170	3.98e-45	3.86e-42	5.26121	zinc finger protein 436-like isoform X1	0	S	C2H2 transcription factor
Amar_Scaf_3884_0.34	0.000421	0.001605	5.25918	class I SAM-dependent methyltransferase	0	S	Methyltransferase domain
Amar_Scaf_3814_0.0	0.000155	0.000663	5.25882	chitin deacetylase isoform B	0	S	Chitin-binding domain type 2
Amar_Scaf_2986_0.23	1.5e-14	4.82e-13	5.25478	proline dehydrogenase 1, mitochondrial-like	PRODH	E	proline dehydrogenase activity
Amar_Scaf_218_0.11	4.02e-08	3.97e-07	5.25331	PREDICTED: uncharacterized protein LOC101854484	0	S	Scavenger receptor
Amar_Scaf_2965_0.0	2.65e-06	1.77e-05	5.25088	protein NO VEIN-like isoform X1	0	S	Wu fj29h11
Amar_Scaf_2518_0.11	2.59e-10	3.94e-09	5.24876	orofacial cleft 1 candidate gene 1 protein isoform X3	OFCC1	S	Orofacial cleft 1 candidate
Amar_Scaf_3152_0.56	9.34e-07	6.91e-06	5.24265	linear gramicidin synthase subunit D-like	0	Q	AMP-binding enzyme
Amar_Scaf_1110_0.0	1.45e-08	1.58e-07	5.24194	---NA---	0	0	0
Amar_Scaf_2724_0.169	2.85e-06	1.89e-05	5.23918	dystrophin isoform X1	UTRN	Z	May play a role in anchoring the cytoskeleton to the plasma membrane
Amar_Scaf_1743_0.1	1.39e-14	4.5e-13	5.23913	fatty acyl-CoA reductase 1-like	FAR2	I	alcohol-forming fatty acyl-CoA reductase activity
Amar_Scaf_3776_0.12	0.000377	0.001454	5.23826	transmembrane protein 53-B-like	l(2)k09913	D	Eukaryotic protein of unknown function (DUF829)
Amar_Scaf_2677_0.0	3.49e-11	6.09e-10	5.23375	oxidation resistance protein 1-like isoform X1	0	L	Nuclear receptor coactivator 7
Amar_Scaf_1594_1.78	0.001252	0.004166	5.22621	aquaporin-9-like	AQP3	G	glycerol channel activity
Amar_Scaf_3731_0.48	0.002337	0.007135	5.22306	uncharacterized protein LOC112577139	0	0	0
Amar_Scaf_2092_0.121	1.31e-17	6.64e-16	5.2142	metal transporter CNNM4-like	CNNM2	O	Cyclin and CBS domain divalent metal cation transport mediator
Amar_Scaf_2724_0.58	1.22e-06	8.8e-06	5.21085	---NA---	0	0	0
Amar_Scaf_1780_0.47	1.32e-21	1.13e-19	5.2071	cold shock domain-containing protein E1-like	CSDE1	S	nuclear-transcribed mRNA catabolic process, no-go decay
Amar_Scaf_1030_0.5	1.14e-08	1.27e-07	5.20693	protein unc-13 homolog B-like isoform X4	UNC13C	TU	diacylglycerol binding
Amar_Scaf_59_2.1	5.37e-33	1.64e-30	5.19651	disabled homolog 1-like isoform X1	DAB2	T	leading edge cell differentiation
Amar_Scaf_3357_0.11	0.001172	0.003933	5.19634	---NA---	0	0	0
Amar_Scaf_1863_0.220	0.002581	0.007771	5.18805	E3 ubiquitin-protein ligase TTC3 isoform X1	TTC3	U	Tetratricopeptide repeat domain 3
Amar_Scaf_3504_0.94	1.35e-16	5.93e-15	5.18351	glycerol-3-phosphate dehydrogenase [NAD(+)], cytoplasmic-like	0	C	glycerol-3-phosphate catabolic process
Amar_Scaf_3860_0.59	8.4e-26	1.14e-23	5.18232	pre-B-cell leukemia transcription factor 1-like isoform X4	exd	K	PBC domain
Amar_Scaf_3571_0.46	1.75e-18	1.02e-16	5.18099	lysosomal-trafficking regulator-like isoform X1	LYST	TU	endosome to lysosome transport via multivesicular body sorting pathway
Amar_Scaf_325_0.1	0.017245	0.039841	5.18063	ATP-binding cassette sub-family G member 5-like	ABCG8	Q	ATPase activity
Amar_Scaf_1093_0.170	1.1e-16	4.94e-15	5.18062	muscle calcium channel subunit alpha-1-like isoform X2	CACNA1S	PT	Voltage-sensitive calcium channels (VSCC) mediate the entry of calcium ions into excitable cells and are also involved in a variety of calcium-dependent processes, including muscle contraction, hormone or neurotransmitter release, gene expression, cell motility, cell division and cell death. The isoform alpha-1C gives rise to L-type calcium currents. Long-lasting (L-type) calcium channels belong …
Amar_Scaf_2815_0.8	6.52e-30	1.56e-27	5.17355	epidermal growth factor receptor substrate 15-like 1 isoform X2	Eps-15	TU	Calcium ion binding
Amar_Scaf_3023_1.27	2.96e-22	2.84e-20	5.16575	protein transport protein Sec16A-like isoform X7	SEC16A	U	protein localization to endoplasmic reticulum exit site
Amar_Scaf_2033_0.65	1.03e-14	3.38e-13	5.15859	U6 snRNA-associated Sm-like protein LSm7	LSM7	A	nuclear-transcribed mRNA catabolic process
Amar_Scaf_102_0.0	0.006318	0.01689	5.15741	neural cell adhesion molecule L1-like protein	IGSF10	T	Immunoglobulin superfamily member 10
Amar_Scaf_1223_0.34	1.58e-12	3.58e-11	5.14958	zinc finger protein 135-like isoform X10	ZNF384	K	DNA-binding transcription factor activity, RNA polymerase II-specific
Amar_Scaf_2677_0.90	0.002587	0.007787	5.14453	COP1-interactive protein 1-like isoform X2	0	0	0
Amar_Scaf_3188_0.26	1.75e-14	5.55e-13	5.14138	DUF4705 domain-containing protein	npp-9	U	E3 SUMO-protein ligase
Amar_Scaf_254_0.3	6.88e-11	1.15e-09	5.13783	MPN domain-containing protein-like	MPND	O	MPN domain-containing protein
Amar_Scaf_2179_1.137	2.55e-06	1.71e-05	5.13434	---NA---	0	0	0
Amar_Scaf_204_0.50	3.71e-10	5.45e-09	5.13405	solute carrier family 43 member 3	SLC43A3	S	Solute carrier family 43 member
Amar_Scaf_2217_1.6	1.31e-07	1.17e-06	5.13194	uracil phosphoribosyltransferase homolog	UPRT	F	uridine kinase activity
Amar_Scaf_3699_1.28	5.35e-06	3.34e-05	5.13064	hypothetical protein BOX15_Mlig004899g1	0	0	0
Amar_Scaf_3443_0.47	1.77e-06	1.23e-05	5.12536	E3 ubiquitin-protein ligase NEDD4-like isoform X1	NEDD4	O	dissemination or transmission of organism from other organism involved in symbiotic interaction
Amar_Scaf_2061_0.0	2.1e-22	2.06e-20	5.12426	mothers against decapentaplegic homolog 4-like isoform X1	Med	KT	Domain B in dwarfin family proteins
Amar_Scaf_1960_0.26	0.002557	0.007707	5.12012	sodium-coupled monocarboxylate transporter 1-like	0	P	propionate transmembrane transporter activity
Amar_Scaf_188_3.4	2.82e-12	6.07e-11	5.11901	rho guanine nucleotide exchange factor 10-like protein isoform X1	ARHGEF10L	T	Rho guanyl-nucleotide exchange factor activity
Amar_Scaf_224_0.2	4.05e-08	4e-07	5.11848	parathyroid hormone 2 receptor-like	SCTR	T	secretin receptor activity
Amar_Scaf_740_1.81	5.44e-14	1.57e-12	5.10706	papilin-like isoform X6	0	T	serine-type endopeptidase inhibitor activity
Amar_Scaf_758_0.2	1.41e-06	9.99e-06	5.10428	solute carrier family 52, riboflavin transporter, member 2 isoform X1	PIWIL1	D	Belongs to the argonaute family
Amar_Scaf_979_2.111	8.41e-14	2.32e-12	5.10427	peroxisomal targeting signal 1 receptor-like isoform X1	PEX5L	S	peroxisome matrix targeting signal-1 binding
Amar_Scaf_3841_1.24	1.58e-16	6.87e-15	5.10267	small G protein signaling modulator 1-like isoform X4	SGSM1	U	RUN domain
Amar_Scaf_443_0.31	1.13e-12	2.61e-11	5.09769	procollagen galactosyltransferase 1-like	CERCAM	O	Procollagen galactosyltransferase
Amar_Scaf_47_1.4	1.07e-36	4.75e-34	5.09238	receptor-type tyrosine-protein phosphatase F-like isoform X1	0	T	protein tyrosine phosphatase activity
Amar_Scaf_3763_0.5	2.85e-05	0.000148	5.09208	---NA---	0	0	0
Amar_Scaf_3273_0.0	5.67e-07	4.4e-06	5.09027	ETS domain-containing transcription factor ets-5-like	0	K	erythroblast transformation specific domain
Amar_Scaf_3620_0.2	0.000122	0.000535	5.08911	adenylate cyclase type 3-like	ADCY3	C	cAMP biosynthetic process
Amar_Scaf_1696_0.30	0.011789	0.028873	5.08893	haloacid dehalogenase-like hydrolase domain-containing 5	CECR5	G	cat eye syndrome
Amar_Scaf_3659_0.21	1.48e-06	1.04e-05	5.08641	gastrula zinc finger protein XlCGF57.1-like	0	0	0
Amar_Scaf_3330_0.7	1.96e-09	2.53e-08	5.08047	beta-hexosaminidase subunit beta-like	0	G	beta-acetyl hexosaminidase like
Amar_Scaf_1950_1.16	0.000188	0.000783	5.07933	---NA---	0	0	0
Amar_Scaf_438_0.78	4.87e-08	4.75e-07	5.07883	kinesin-like protein KIF16B	KIF16B	Z	Belongs to the TRAFAC class myosin-kinesin ATPase superfamily. Kinesin family
Amar_Scaf_934_0.50	0.001694	0.005403	5.07857	---NA---	0	0	0
Amar_Scaf_2863_0.2	0.000131	0.000571	5.07835	putative N-acetylated-alpha-linked acidic dipeptidase	0	OP	acidic dipeptidase 2
Amar_Scaf_2184_0.108	6.98e-07	5.31e-06	5.07637	E3 ubiquitin-protein ligase Midline-1-like	0	O	E3 ubiquitin-protein ligase
Amar_Scaf_1555_1.30	1.39e-25	1.86e-23	5.07586	arf-GAP with coiled-coil, ANK repeat and PH domain-containing protein 2-like isoform X1	ACAP2	T	GTPase activator activity
Amar_Scaf_1813_1.8	8.96e-22	7.95e-20	5.0743	protein TASOR-like isoform X4	TEX15	S	regulation of double-strand break repair via homologous recombination
Amar_Scaf_2342_0.10	7.08e-12	1.42e-10	5.07399	calumenin-B-like isoform X1	CALU	TU	calcium ion binding
Amar_Scaf_2481_1.90	6.67e-14	1.9e-12	5.07052	protein hu-li tai shao-like isoform X11	add-1	TZ	Adducin 3 (Gamma)
Amar_Scaf_2836_0.72	0.005635	0.015295	5.06896	sialate O-acetylesterase-like	SIAE	S	Sialic acid acetylesterase
Amar_Scaf_188_0.6	6.45e-12	1.3e-10	5.06809	elongator complex protein 5-like	ELP5	S	tRNA wobble uridine modification
Amar_Scaf_629_1.82	9.43e-07	6.97e-06	5.06742	---NA---	0	0	0
Amar_Scaf_27_0.56	1.94e-39	1.25e-36	5.06556	ATP-binding cassette sub-family D member 2-like	ABCD2	I	ATP-binding cassette sub-family D
Amar_Scaf_3070_0.21	7.87e-10	1.09e-08	5.0635	isocitrate dehydrogenase [NAD] subunit alpha, mitochondrial-like	IDH3A	C	isocitrate dehydrogenase NAD subunit
Amar_Scaf_1474_0.2	1.25e-18	7.4e-17	5.06208	Polyadenylate-binding protein-interacting protein 2B	PAIP2B	S	translation repressor activity, mRNA regulatory element binding
Amar_Scaf_3074_0.1	6.32e-07	4.84e-06	5.06125	vascular endothelial growth factor receptor 1-like isoform X3	Pvr	T	vascular endothelial growth factor-activated receptor activity
Amar_Scaf_1034_0.78	1.08e-14	3.53e-13	5.05626	heparan-sulfate 6-O-sulfotransferase 2-like	HS6ST1	GM	heparan sulfate 6-O-sulfotransferase activity
Amar_Scaf_3006_0.14	1.11e-09	1.5e-08	5.04812	ribosomal protein S6 kinase alpha-5-like	JIL-1	T	protein serine threonine kinase activity. It is involved in the biological process described with protein phosphorylation
Amar_Scaf_37_2.7	2.31e-08	2.41e-07	5.04329	5-hydroxytryptamine receptor 4-like	0	0	0
Amar_Scaf_713_1.5	1.74e-15	6.45e-14	5.03408	non-photoreceptive cryptochrome	CRY2	LT	negative regulation of glucocorticoid receptor signaling pathway
Amar_Scaf_3339_0.13	2.04e-12	4.5e-11	5.03319	gastrula zinc finger protein XlCGF52.1-like	0	0	0
Amar_Scaf_1071_0.117	1.47e-14	4.73e-13	5.02998	WD repeat and FYVE domain-containing protein 3-like isoform X1	WDFY3	TU	WD repeat and FYVE
Amar_Scaf_3310_0.16	9.05e-18	4.72e-16	5.0278	RAB6A-GEF complex partner protein 1-like	RIC1	G	Rab guanyl-nucleotide exchange factor activity
Amar_Scaf_383_0.0	0.00061	0.002223	5.02557	sodium- and chloride-dependent glycine transporter 1-like	0	T	neurotransmitter:sodium symporter activity
Amar_Scaf_1209_0.43	1.66e-16	7.14e-15	5.02488	laminin subunit gamma-1-like	LanB2	W	Laminin subunit
Amar_Scaf_244_0.3	1.23e-09	1.65e-08	5.01794	mediator of RNA polymerase II transcription subunit 15-like	0	0	0
Amar_Scaf_3147_0.12	1.17e-05	6.73e-05	5.00613	myosin light chain kinase, smooth muscle-like	0	Z	actin binding
Amar_Scaf_958_2.27	6.77e-06	4.12e-05	5.00289	---NA---	0	0	0
Amar_Scaf_1371_0.89	0.000237	0.000964	5.00099	disrupted in renal carcinoma protein 2-like	DIRC2	S	transmembrane transport
Amar_Scaf_3315_0.4	0.00042	0.0016	4.99876	coiled-coil protein	0	0	0
Amar_Scaf_2111_0.3	1.22e-13	3.29e-12	4.99661	guanylate cyclase 32E-like	0	T	guanylate cyclase activity
Amar_Scaf_1972_0.22	4.02e-17	1.93e-15	4.99614	serine/threonine-protein kinase SIK3-like isoform X3	SIK3	T	protein serine/threonine kinase activity
Amar_Scaf_1457_0.30	2.59e-16	1.07e-14	4.99239	multiple epidermal growth factor-like domains protein 8	MEGF8	T	fasciculation of sensory neuron axon
Amar_Scaf_46_0.6	3.13e-07	2.57e-06	4.99057	---NA---	0	0	0
Amar_Scaf_1731_0.79	4.47e-05	0.00022	4.99018	sodium/potassium/calcium exchanger 1-like	0	PT	Belongs to the Ca(2 ) cation antiporter (CaCA) (TC 2.A.19) family
Amar_Scaf_332_0.70	0.002146	0.006631	4.98854	Transmembrane serine protease 8 precursor	TMPRSS12	O	serine-type endopeptidase activity
Amar_Scaf_2563_0.15	0.000155	0.000663	4.97743	---NA---	0	0	0
Amar_Scaf_3902_0.41	1.02e-16	4.59e-15	4.97435	exostosin-1-like	0	GMW	Exostosin family
Amar_Scaf_1970_0.116	1.94e-19	1.27e-17	4.97012	importin-13-like isoform X1	IPO13	UY	nuclear localization sequence binding
Amar_Scaf_3273_1.22	9.96e-06	5.83e-05	4.96804	alpha-(1,3)-fucosyltransferase C-like	FUT7	G	leukocyte migration involved in immune response
Amar_Scaf_2216_0.2	1.22e-05	6.98e-05	4.96591	---NA---	0	0	0
Amar_Scaf_602_0.22	2.5e-10	3.81e-09	4.96513	myotubularin-related protein 14 isoform X2	MTMR14	S	Myotubularin related protein 14
Amar_Scaf_3324_0.5	7.66e-14	2.14e-12	4.9577	cell wall integrity and stress response component 2-like	0	0	0
Amar_Scaf_2219_1.117	2.66e-11	4.74e-10	4.95547	probable nuclear hormone receptor HR3 isoform X1	0	K	Ligand binding domain of hormone receptors
Amar_Scaf_2175_0.15	0.018274	0.041851	4.94499	6-4 photolyase	0	LT	Cryptochrome 5
Amar_Scaf_883_0.31	9.33e-28	1.7e-25	4.94287	uncharacterized protein KIAA0930 homolog isoform X1	KIAA0930	S	Uncharacterized conserved protein (DUF2045)
Amar_Scaf_2311_0.41	4.5e-16	1.79e-14	4.94249	talin-1-like isoform X1	0	Z	It is involved in the biological process described with cytoskeletal anchoring at plasma membrane
Amar_Scaf_2219_1.82	1.8e-18	1.05e-16	4.94196	gastrula zinc finger protein XlCGF8.2DB-like	ZNF296	S	Zinc finger protein
Amar_Scaf_1500_0.8	1.84e-07	1.59e-06	4.93419	protein retinal degeneration B-like isoform X1	PITPNM2	IT	phosphatidylinositol transfer protein
Amar_Scaf_3837_4.14	5.18e-06	3.24e-05	4.93277	hypothetical protein BHE90_017301	0	0	0
Amar_Scaf_2800_0.3	0.00181	0.005717	4.92718	Tudor domain-containing protein 1	0	G	protein ubiquitination
Amar_Scaf_1737_0.119	1.82e-09	2.36e-08	4.92339	transmembrane protein 56-B-like	TMEM56	T	TLC domain
Amar_Scaf_2815_0.64	9.14e-05	0.000416	4.91919	pancreatic lipase-related protein 2-like	0	T	triglyceride lipase activity
Amar_Scaf_1474_0.10	5.55e-18	2.99e-16	4.91529	equilibrative nucleoside transporter 1-like	ent-3	F	Equilibrative nucleoside transporter
Amar_Scaf_3179_0.5	1.93e-08	2.05e-07	4.90997	ubinuclein-1-like isoform X1	UBN1	KT	nucleosome organization
Amar_Scaf_1084_0.60	0.00176	0.005583	4.9082	probable G-protein coupled receptor 32	0	O	G-protein coupled receptor activity
Amar_Scaf_2444_0.70	2.46e-07	2.07e-06	4.90769	---NA---	0	0	0
Amar_Scaf_2815_3.91	2.97e-08	3.02e-07	4.89623	ethanolaminephosphotransferase 1-like	EPT1	I	diacylglycerol cholinephosphotransferase activity
Amar_Scaf_248_0.4	0.021801	0.048583	4.89409	---NA---	0	0	0
Amar_Scaf_1506_1.1	1.23e-16	5.47e-15	4.89056	histone deacetylase 4-like isoform X1	HDAC7	B	histone deacetylase activity (H3-K14 specific)
Amar_Scaf_55_0.9	2.52e-12	5.49e-11	4.88734	serine/threonine-protein kinase PAK 1-like isoform X3	Pak3	T	P21-Rho-binding domain
Amar_Scaf_2483_0.39	2.51e-09	3.17e-08	4.88518	monoglyceride lipase isoform X2	0	I	regulation of endocannabinoid signaling pathway
Amar_Scaf_1414_0.19	0.002037	0.006331	4.88294	nose resistant to fluoxetine protein 6-like	0	S	Transferase activity, transferring acyl groups other than amino-acyl groups
Amar_Scaf_355_0.290	7.28e-06	4.39e-05	4.87988	---NA---	0	0	0
Amar_Scaf_2543_0.161	0.007263	0.019068	4.87765	solute carrier family 52, riboflavin transporter, member 2 isoform X1	PIWIL1	D	Belongs to the argonaute family
Amar_Scaf_3382_1.54	5.24e-09	6.18e-08	4.87743	arrestin domain-containing protein 17-like	0	S	negative regulation of heat generation
Amar_Scaf_1087_2.100	1.19e-22	1.21e-20	4.87679	aldehyde dehydrogenase family 16 member A1	aldh16a1	C	aldehyde dehydrogenase (NAD) activity
Amar_Scaf_2705_0.17	3.61e-05	0.000182	4.87063	neurogenic locus notch homolog protein 3	EDIL3	T	EGF-like repeat and discoidin I-like domain-containing protein
Amar_Scaf_2784_1.184	3.08e-05	0.000158	4.86961	G-protein coupled receptor GRL101-like	0	T	G-protein coupled receptor activity
Amar_Scaf_337_0.2	6.64e-27	1.11e-24	4.86427	phosphatidylinositol 3,4,5-trisphosphate 5-phosphatase 1-like isoform X2	INPP5D	T	phosphatidylinositol dephosphorylation
Amar_Scaf_658_0.7	4.15e-07	3.32e-06	4.86214	regulator of G-protein signaling 7-like isoform X3	RGS6	T	Regulator of G-protein signaling
Amar_Scaf_3107_0.35	1.3e-26	2.07e-24	4.86047	serine/threonine-protein kinase mig-15-like isoform X2	msn	T	It is involved in the biological process described with protein phosphorylation
Amar_Scaf_1506_3.16	5.44e-06	3.39e-05	4.85779	D-3-phosphoglycerate dehydrogenase	PHGDH	E	phosphoglycerate dehydrogenase activity
Amar_Scaf_3048_0.25	1.33e-07	1.19e-06	4.85711	gastrula zinc finger protein XlCGF57.1-like	0	S	Zinc-finger of C2H2 type
Amar_Scaf_968_0.5	0.011213	0.027654	4.8503	transient-receptor-potential-like protein	trp-1	PT	store-operated calcium channel activity
Amar_Scaf_335_0.53	0.019907	0.045074	4.84739	unnamed protein product	0	0	0
Amar_Scaf_2557_0.0	3.21e-08	3.23e-07	4.84721	predicted protein	0	0	0
Amar_Scaf_2929_0.6	0.002296	0.007029	4.84692	cation-dependent mannose-6-phosphate receptor isoform X2	0	S	Mannose-6-phosphate receptor
Amar_Scaf_3571_0.3	5.49e-17	2.57e-15	4.84599	lysosomal-trafficking regulator-like isoform X1	LYST	TU	endosome to lysosome transport via multivesicular body sorting pathway
Amar_Scaf_1655_1.134	0.005166	0.014209	4.84441	---NA---	UNC80	S	ion transmembrane transport
Amar_Scaf_3192_0.12	6.79e-07	5.17e-06	4.83636	uncharacterized protein LOC112567190	0	0	0
Amar_Scaf_2484_1.2	2.18e-11	3.96e-10	4.83597	neuronal PAS domain-containing protein 2	0	K	protein dimerization activity
Amar_Scaf_2484_0.13	6.65e-21	5.25e-19	4.83571	coronin-7-like	CORO7	Z	Golgi to endosome transport
Amar_Scaf_2673_0.7	1.13e-05	6.54e-05	4.83264	Transforming growth factor-beta-induced protein ig-h3	TGFBI	MW	Transforming growth factor-beta-induced protein ig-h3
Amar_Scaf_1770_0.37	6.42e-08	6.1e-07	4.82975	collagen alpha-1(I) chain-like	0	0	0
Amar_Scaf_1163_0.104	2.83e-23	3.09e-21	4.82544	E3 ubiquitin-protein ligase UBR4-like	0	T	zinc ion binding
Amar_Scaf_3519_0.147	4.42e-07	3.52e-06	4.82385	actophorin-like isoform X2	0	Z	Actin depolymerisation factor/cofilin -like domains
Amar_Scaf_2046_1.131	4.52e-12	9.35e-11	4.82115	liprin-beta-1-like isoform X2	0	S	interacting protein, binding protein
Amar_Scaf_2400_0.3	0.000428	0.001627	4.81871	cartilage oligomeric matrix protein-like	COMP	T	heparin binding
Amar_Scaf_3177_0.14	1.48e-12	3.36e-11	4.81798	somatomedin-B and thrombospondin type-1 domain-containing protein	Sbspon	W	Si dkey-178e17.3
Amar_Scaf_3715_1.27	3.07e-22	2.9e-20	4.81562	dentin sialophosphoprotein isoform X1	0	0	0
Amar_Scaf_1162_0.7	1.5e-37	7.1e-35	4.81456	disintegrin and metalloproteinase domain-containing protein 10-like	kuz	O	Homologues of snake disintegrins
Amar_Scaf_3003_1.19	9.31e-15	3.08e-13	4.81371	ankyrin-1-like isoform X5	0	M	Ankyrin repeat
Amar_Scaf_2650_0.120	0.000213	0.000878	4.81364	ras-related protein Rab-32-like isoform X2	RAB32	U	BLOC-2 complex binding
Amar_Scaf_2772_0.0	3.51e-13	8.85e-12	4.80803	alkyldihydroxyacetonephosphate synthase, peroxisomal-like	AGPS	C	Catalyzes the exchange of an acyl for a long-chain alkyl group and the formation of the ether bond in the biosynthesis of ether phospholipids
Amar_Scaf_2258_0.4	1.36e-05	7.68e-05	4.80571	tachykinin-like peptides receptor 86C isoform X2	0	T	receptor
Amar_Scaf_3715_0.2	1.74e-26	2.71e-24	4.80466	oxysterol-binding protein 1-like isoform X1	OSBP	I	positive regulation of growth of symbiont in host
Amar_Scaf_2173_0.109	6.31e-13	1.52e-11	4.80371	furin-1-like isoform X2	FURIN	O	positive regulation of smooth muscle cell-matrix adhesion
Amar_Scaf_597_0.2	3.66e-19	2.34e-17	4.80369	Zinc finger protein 839	ZNF839	S	Domain of unknown function (DUF4764)
Amar_Scaf_1414_0.75	1.86e-11	3.44e-10	4.80365	guanine nucleotide-binding protein G(s) subunit alpha	gsa-1	T	G-protein beta/gamma-subunit complex binding
Amar_Scaf_2542_0.14	7.05e-12	1.42e-10	4.77463	histone-lysine N-methyltransferase 2A-like isoform X2	KMT2A	K	Belongs to the class V-like SAM-binding methyltransferase superfamily. Histone-lysine methyltransferase family. TRX MLL subfamily
Amar_Scaf_426_0.13	1.64e-18	9.61e-17	4.77208	MFS-type transporter SLC18B1-like	SLC18B1	U	Solute carrier family 18, subfamily B, member 1
Amar_Scaf_1784_0.68	2.44e-18	1.41e-16	4.77039	AP-2 complex subunit alpha-2-like	AP2A1	U	Component of the adaptor protein complex 2 (AP-2). Adaptor protein complexes function in protein transport via transport vesicles in different membrane traffic pathways. Adaptor protein complexes are vesicle coat components and appear to be involved in cargo selection and vesicle formation. AP-2 is involved in clathrin-dependent endocytosis in which cargo proteins are incorporated into vesicles s…
Amar_Scaf_1517_0.6	0.000484	0.001813	4.76986	---NA---	0	0	0
Amar_Scaf_3225_0.11	1.56e-05	8.65e-05	4.76753	cell wall integrity and stress response component 4-like isoform X2	0	0	0
Amar_Scaf_1970_0.68	2.72e-05	0.000141	4.76552	piggyBac transposable element-derived protein 4-like	0	S	PiggyBac transposable element-derived protein
Amar_Scaf_262_0.105	4.32e-07	3.44e-06	4.7649	potassium channel subfamily T member 2-like isoform X2	0	P	Calcium-activated potassium channel activity. It is involved in the biological process described with potassium ion transport
Amar_Scaf_3701_0.0	1.43e-08	1.56e-07	4.76396	lipoma-preferred partner homolog	elgi	O	It is involved in the biological process described with protein ubiquitination
Amar_Scaf_2179_0.0	1.79e-09	2.33e-08	4.76259	tyrosine-protein phosphatase 10D-like	0	T	Protein tyrosine phosphatase activity. It is involved in the biological process described with protein dephosphorylation
Amar_Scaf_3802_2.40	0.004973	0.013757	4.76253	1-phosphatidylinositol 4,5-bisphosphate phosphodiesterase epsilon-1-like isoform X1	0	I	calcium-dependent phospholipase C activity
Amar_Scaf_55_0.14	5.25e-05	0.000254	4.76033	---NA---	0	0	0
Amar_Scaf_2010_0.99	1.47e-09	1.95e-08	4.76006	carboxypeptidase Q-like	0	OP	metallodipeptidase activity
Amar_Scaf_882_1.19	6.05e-09	7.01e-08	4.75939	lysine-specific demethylase 6A-like isoform X3	KDM6A	C	histone H3-K27 demethylation
Amar_Scaf_2130_2.114	6.89e-13	1.65e-11	4.75877	chromodomain-helicase-DNA-binding protein 8-like isoform X2	CHD7	K	right ventricular compact myocardium morphogenesis
Amar_Scaf_1575_0.1	4.52e-05	0.000223	4.75835	TPR and ankyrin repeat-containing protein 1 isoform X1	0	0	0
Amar_Scaf_173_1.0	1.68e-17	8.5e-16	4.75494	phosphatidylinositol 3,4,5-trisphosphate 3-phosphatase TPTE2-like	0	T	protein tyrosine/serine/threonine phosphatase activity
Amar_Scaf_2055_2.1	1.28e-33	4.15e-31	4.75197	A-kinase anchor protein 9-like	0	S	importin-alpha family protein binding
Amar_Scaf_2468_0.381	9.49e-19	5.73e-17	4.75123	zinc finger protein 91-like	0	K	Metal ion binding
Amar_Scaf_214_0.74	6.14e-16	2.41e-14	4.74949	methionine-R-sulfoxide reductase B3, mitochondrial-like	0	O	peptide-methionine (R)-S-oxide reductase activity
Amar_Scaf_415_0.0	1.01e-05	5.91e-05	4.74947	sulfotransferase family cytosolic 1B member 1-like	0	S	sulfotransferase activity
Amar_Scaf_854_0.6	4.69e-25	5.99e-23	4.74867	protein furry homolog isoform X1	fry	S	actin filament reorganization
Amar_Scaf_1163_1.11	3.66e-08	3.64e-07	4.74191	---NA---	0	0	0
Amar_Scaf_246_1.9	6.6e-15	2.23e-13	4.7409	DNA-dependent protein kinase catalytic subunit-like	PRKDC	L	DNA-dependent protein kinase activity
Amar_Scaf_152_1.66	4.93e-15	1.7e-13	4.74002	neurogenic protein mastermind-like	C17orf104	S	cell cycle switching, mitotic to meiotic cell cycle
Amar_Scaf_3273_0.6	4.5e-15	1.56e-13	4.73952	multidrug resistance-associated protein 1-like	0	Q	ATPase activity, coupled to transmembrane movement of substances
Amar_Scaf_2735_0.8	1.17e-15	4.42e-14	4.73138	ras-related protein Rab-30-like	0	U	Rab subfamily of small GTPases
Amar_Scaf_3837_4.9	6.76e-15	2.28e-13	4.72925	protein trapped in endoderm-1-like	0	S	7 transmembrane receptor (rhodopsin family)
Amar_Scaf_3154_0.4	0.013392	0.032194	4.72915	---NA---	0	0	0
Amar_Scaf_152_1.9	5.59e-11	9.44e-10	4.72799	nicotinate phosphoribosyltransferase-like	NAPRT	H	nicotinate nucleotide biosynthetic process
Amar_Scaf_3855_0.194	0.001074	0.003643	4.72572	uncharacterized protein LOC112555694	0	G	beta-D-xylosidase
Amar_Scaf_2230_0.7	0.001419	0.004645	4.72442	uncharacterized protein LOC112568058	0	O	Peptidase family M28
Amar_Scaf_1287_0.8	1.2e-11	2.29e-10	4.72426	SH3 domain-binding protein 5-like	SH3BP5L	T	SH3 domain-binding protein 5-like
Amar_Scaf_2576_0.36	1.42e-07	1.26e-06	4.72377	---NA---	0	0	0
Amar_Scaf_1680_0.0	8.97e-21	6.98e-19	4.71994	dmX-like protein 2	DMXL1	U	dmX-like protein
Amar_Scaf_332_0.4	0.004956	0.013719	4.71915	---NA---	0	0	0
Amar_Scaf_3727_0.3	1.68e-10	2.63e-09	4.71723	serine-rich adhesin for platelets-like isoform X1	RUSC2	T	enzyme binding
Amar_Scaf_3571_1.30	2.45e-05	0.000129	4.71645	Complement component 1 Q subcomponent-binding protein, mitochondrial	0	J	Allows the formation of correctly charged Gln-tRNA(Gln) through the transamidation of misacylated Glu-tRNA(Gln) in the mitochondria. The reaction takes place in the presence of glutamine and ATP through an activated gamma-phospho-Glu- tRNA(Gln)
Amar_Scaf_3837_2.2	2.35e-17	1.16e-15	4.71566	plexin-A2-like isoform X1	PlexA	T	semaphorin receptor activity
Amar_Scaf_2836_0.7	3.42e-17	1.66e-15	4.71529	sn1-specific diacylglycerol lipase alpha-like isoform X2	DAGLA	IOT	retrograde trans-synaptic signaling by lipid
Amar_Scaf_557_0.11	0.010455	0.026052	4.71263	blastula protease 10-like	dpy-31	O	metalloendopeptidase activity
Amar_Scaf_1093_0.87	2.27e-12	4.98e-11	4.7108	Muscle calcium channel subunit alpha-1	0	P	Voltage-sensitive calcium channels (VSCC) mediate the entry of calcium ions into excitable cells and are also involved in a variety of calcium-dependent processes, including muscle contraction, hormone or neurotransmitter release, gene expression, cell motility, cell division and cell death. The isoform alpha-1C gives rise to L-type calcium currents. Long-lasting (L-type) calcium channels belong …
Amar_Scaf_1093_0.172	3.83e-11	6.64e-10	4.71034	voltage-dependent calcium channel type D subunit alpha-1-like	0	PT	membrane depolarization during action potential
Amar_Scaf_47_1.71	6.46e-14	1.84e-12	4.7039	receptor-type tyrosine-protein phosphatase F-like isoform X1	PTPRS	T	Receptor-type tyrosine-protein phosphatase
Amar_Scaf_2864_0.10	2.26e-11	4.1e-10	4.70235	serine/threonine-protein phosphatase 2A regulatory subunit B'' subunit beta-like isoform X2	PPP2R3A	A	protein phosphatase regulator activity
Amar_Scaf_3339_0.18	5.25e-14	1.52e-12	4.70217	myosin-I heavy chain-like	0	Z	Belongs to the TRAFAC class myosin-kinesin ATPase superfamily. Myosin family
Amar_Scaf_71_1.167	0.000182	0.000761	4.69971	---NA---	0	0	0
Amar_Scaf_2572_0.213	4.22e-18	2.33e-16	4.693	nuclear factor 1 C-type isoform X3	0	K	lung ciliated cell differentiation
Amar_Scaf_1335_0.3	0.004477	0.012558	4.69245	---NA---	0	0	0
Amar_Scaf_2547_0.11	9.99e-07	7.33e-06	4.69016	ATP-binding cassette sub-family A member 2	0	Q	activity. It is involved in the biological process described with transport
Amar_Scaf_3516_0.2	6.05e-10	8.52e-09	4.69012	J domain-containing protein DDB_G0295729-like isoform X1	0	S	Schwannomin-interacting protein 1
Amar_Scaf_3432_0.0	1.47e-08	1.6e-07	4.68783	arylacetamide deacetylase-like	NCEH1	V	carboxylic ester hydrolase activity
Amar_Scaf_1921_0.4	0.000659	0.00238	4.68269	Cathepsin Z	0	O	Belongs to the peptidase C1 family
Amar_Scaf_2855_0.9	1.59e-07	1.39e-06	4.67964	tyrosine-protein phosphatase non-receptor type 13-like isoform X2	PTPN13	T	protein tyrosine phosphatase activity
Amar_Scaf_2805_0.6	3.22e-07	2.64e-06	4.67739	predicted protein	0	0	0
Amar_Scaf_906_0.13	1.44e-09	1.91e-08	4.6767	rab GTPase-activating protein 1-like isoform X1	0	S	Rab GTPase-activating protein
Amar_Scaf_667_0.124	0.012041	0.029399	4.67647	---NA---	0	0	0
Amar_Scaf_2767_0.57	0.001757	0.005578	4.67493	hypothetical protein C0Q70_05345	0	0	0
Amar_Scaf_713_4.215	1.41e-22	1.41e-20	4.67232	wiskott-Aldrich syndrome protein family member 2-like	WASF1	Z	Wiskott-Aldrich syndrome protein family member
Amar_Scaf_2337_0.3	0.001192	0.003996	4.66999	probable imidazolonepropionase	AMDHD1	FQ	imidazolonepropionase activity
Amar_Scaf_2980_0.108	0.00266	0.007966	4.66303	---NA---	0	0	0
Amar_Scaf_1597_1.0	0.004575	0.012797	4.66263	MAM and LDL-receptor class A domain-containing protein 2	0	M	metalloendopeptidase activity
Amar_Scaf_883_0.222	0.000669	0.002411	4.65937	---NA---	0	0	0
Amar_Scaf_2252_0.133	3.23e-07	2.64e-06	4.64858	GMP synthase [glutamine-hydrolyzing] isoform X1	GMPS	F	GMP synthase (glutamine-hydrolyzing) activity
Amar_Scaf_1273_0.92	7.43e-22	6.66e-20	4.64746	FERM, RhoGEF and pleckstrin domain-containing protein 1-like isoform X1	0	T	Rho guanyl-nucleotide exchange factor activity. It is involved in the biological process described with regulation of Rho protein signal transduction
Amar_Scaf_3253_0.121	1.96e-26	3.01e-24	4.646	recombining binding protein suppressor of hairless-like isoform X3	Su(H)	K	RNA polymerase II core promoter proximal region sequence-specific DNA binding. It is involved in the biological process described with regulation of transcription, DNA-templated
Amar_Scaf_975_0.4	2.22e-06	1.5e-05	4.642	---NA---	0	0	0
Amar_Scaf_3676_0.5	2.59e-08	2.67e-07	4.64105	---NA---	0	0	0
Amar_Scaf_1542_0.19	4.39e-27	7.48e-25	4.63787	ubiquitin carboxyl-terminal hydrolase 3-like	USP3	O	ubiquitin-like protein-specific protease activity
Amar_Scaf_698_0.29	0.000284	0.001131	4.6334	Ca(2+)/calmodulin-responsive adenylate cyclase-like	ADCY1	C	cAMP biosynthetic process
Amar_Scaf_382_0.28	1.15e-17	5.94e-16	4.62529	uncharacterized protein LOC112559073	0	G	intracellular protein transport
Amar_Scaf_852_0.18	9.89e-08	9.05e-07	4.62437	stimulated by retinoic acid gene 6 protein homolog	0	S	Retinol binding protein receptor
Amar_Scaf_29_0.1	1.08e-11	2.08e-10	4.62196	uncharacterized protein ZK1073.1-like isoform X5	0	S	Ndr family
Amar_Scaf_301_0.1	2.25e-07	1.91e-06	4.61629	putative proline-rich transmembrane protein 4 isoform X2	PRRT4	0	0
Amar_Scaf_879_0.0	5.21e-18	2.84e-16	4.61507	protein slit	ECM2	S	Extracellular matrix protein 2
Amar_Scaf_2542_0.5	1.25e-08	1.38e-07	4.61348	beta-1,3-galactosyl-O-glycosyl-glycoprotein beta-1,6-N-acetylglucosaminyltransferase-like	0	G	acetylglucosaminyltransferase activity
Amar_Scaf_692_0.2	7.83e-11	1.29e-09	4.61044	choline/ethanolamine kinase-like	CHKA	M	choline kinase activity
Amar_Scaf_767_0.175	2.47e-06	1.66e-05	4.60926	espin-like isoform X1	ESPN	S	Wiskott Aldrich syndrome homology region 2
Amar_Scaf_3261_0.0	5.65e-26	8.03e-24	4.60829	forkhead box protein N3 isoform X1	0	K	sequence-specific DNA binding
Amar_Scaf_2542_0.9	6.3e-09	7.26e-08	4.60684	histone-lysine N-methyltransferase 2A-like isoform X2	trx	K	Histone-lysine N-methyltransferase
Amar_Scaf_3167_0.8	6.32e-05	0.000299	4.60668	---NA---	0	0	0
Amar_Scaf_2254_2.15	7.46e-08	7.01e-07	4.60497	WD repeat-containing protein 81-like	WDR81	TU	WD repeat-containing protein 81
Amar_Scaf_3248_1.4	0.004061	0.011518	4.60466	leucine-rich repeat-containing G-protein coupled receptor 6-like	0	T	Protein-hormone receptor activity. It is involved in the biological process described with G-protein coupled receptor signaling pathway
Amar_Scaf_3078_0.0	5.35e-22	4.91e-20	4.5949	calcium-dependent secretion activator 1-like isoform X4	CADPS2	T	secretion activator
Amar_Scaf_2335_0.41	2.72e-05	0.000141	4.59419	collagen alpha-6(VI) chain-like	0	W	biological adhesion
Amar_Scaf_2673_1.103	4.61e-05	0.000227	4.59135	phosphoglucomutase-2-like	PGM2	G	glucose-1,6-bisphosphate synthase activity
Amar_Scaf_2470_2.49	3.45e-12	7.28e-11	4.59104	zinc finger protein OZF-like	ZNF711	K	Zinc finger protein 711
Amar_Scaf_2484_0.52	4.27e-11	7.33e-10	4.58953	LOW QUALITY PROTEIN: uncharacterized protein KIAA1109-like	KIAA1109	Z	regulation of cell growth
Amar_Scaf_1067_2.5	6.7e-23	7.14e-21	4.58779	peroxisomal multifunctional enzyme type 2-like	HSD17B4	Q	17-beta-hydroxysteroid dehydrogenase (NAD+) activity
Amar_Scaf_2017_0.113	1.13e-16	5.06e-15	4.58517	focal adhesion kinase 1-like isoform X1	0	T	Focal adhesion targeting region
Amar_Scaf_4_4.6	3.73e-06	2.42e-05	4.583	toll-like receptor 13	TLR3	T	positive regulation of type III interferon production
Amar_Scaf_3488_0.3	4.8e-09	5.71e-08	4.57511	mothers against decapentaplegic homolog 6-like	SMAD7	K	transforming growth factor beta receptor, inhibitory cytoplasmic mediator activity
Amar_Scaf_3180_0.173	5.5e-09	6.46e-08	4.57291	PC3-like endoprotease variant B	0	O	Subtilase family
Amar_Scaf_2512_1.8	1.69e-05	9.31e-05	4.5719	lysosomal alpha-mannosidase-like	MAN2B1	G	mannose metabolic process
Amar_Scaf_2408_0.27	0.000109	0.000485	4.57083	---NA---	0	0	0
Amar_Scaf_2748_0.0	2.14e-08	2.25e-07	4.56908	protocadherin-9-like isoform X2	0	T	homophilic cell adhesion via plasma membrane adhesion molecules
Amar_Scaf_3107_1.29	3.93e-12	8.22e-11	4.56772	dnaJ homolog subfamily C member 13-like isoform X1	DNAJC13	O	receptor-mediated endocytosis
Amar_Scaf_2909_0.88	2.9e-08	2.96e-07	4.56552	---NA---	0	0	0
Amar_Scaf_1132_0.259	0.00103	0.003509	4.5573	acidic mammalian chitinase-like	0	G	chitin catabolic process
Amar_Scaf_2251_0.10	1.93e-06	1.33e-05	4.55262	E3 ubiquitin-protein ligase TRIM56-like isoform X5	0	O	zinc ion binding
Amar_Scaf_2020_0.4	0.001268	0.004215	4.55248	uncharacterized protein LOC112568586 isoform X13	0	0	0
Amar_Scaf_3469_4.129	7.79e-06	4.67e-05	4.55243	bone morphogenetic protein 10-like	BMP10	T	bone morphogenetic protein
Amar_Scaf_20_0.18	0.00051	0.001898	4.54304	---NA---	0	0	0
Amar_Scaf_41_0.13	2.43e-21	2.02e-19	4.53837	HMG box transcription factor BBX-like isoform X1	BBX	K	bone development
Amar_Scaf_2039_0.1	1.74e-11	3.22e-10	4.53767	protein unc-79 homolog	UNC79	Z	response to drug
Amar_Scaf_2353_0.10	2.94e-15	1.05e-13	4.53758	golgin-45-like	BLZF1	S	Golgi to plasma membrane protein transport
Amar_Scaf_3391_0.1	7.29e-06	4.4e-05	4.53075	1-phosphatidylinositol 3-phosphate 5-kinase-like	PIKFYVE	T	Translation initiation factor IF-2, N-terminal region
Amar_Scaf_3416_0.58	2.25e-05	0.00012	4.52873	protein PRY2 precursor, putative	0	0	0
Amar_Scaf_56_0.22	1.82e-09	2.36e-08	4.52773	NAD-dependent protein deacetylase sirtuin-1-like isoform X2	0	BK	NAD-dependent histone deacetylase activity (H4-K16 specific)
Amar_Scaf_598_0.9	0.013683	0.032796	4.52638	---NA---	0	0	0
Amar_Scaf_598_0.12	3.7e-09	4.52e-08	4.52478	---NA---	0	0	0
Amar_Scaf_787_0.49	7.38e-06	4.45e-05	4.52184	diphosphoinositol polyphosphate phosphohydrolase 3-beta	0	T	Nudix (nucleoside diphosphate linked moiety X)-type motif
Amar_Scaf_1960_0.2	4.58e-06	2.9e-05	4.52181	sodium/glucose cotransporter 4-like	SLC5A9	P	Sodium glucose cotransporter
Amar_Scaf_3131_0.3	1.75e-24	2.12e-22	4.5197	fibroblast growth factor receptor 4 isoform X1	FGFR4	T	fibroblast growth factor-activated receptor activity
Amar_Scaf_1738_0.0	2.36e-06	1.59e-05	4.51835	neuroepithelial cell-transforming gene 1 protein-like	0	T	Rho guanyl-nucleotide exchange factor activity. It is involved in the biological process described with regulation of Rho protein signal transduction
Amar_Scaf_2007_0.102	9.37e-07	6.93e-06	4.51828	inositol-3-phosphate synthase 1-A-like	ISYNA1	I	intramolecular lyase activity
Amar_Scaf_2407_0.122	4.41e-05	0.000218	4.51747	probable beta-D-xylosidase 7	0	G	beta-D-xylosidase
Amar_Scaf_3659_0.13	1.87e-11	3.44e-10	4.51707	C-type lectin domain family 4 member F-like	0	0	0
Amar_Scaf_1796_0.9	0.006721	0.017789	4.51264	uncharacterized protein LOC112562827 isoform X1	0	0	0
Amar_Scaf_1671_0.21	1.55e-05	8.6e-05	4.51177	homeobox hox lox4	HOXB7	K	sequence-specific DNA binding
Amar_Scaf_106_1.95	2.97e-14	8.99e-13	4.50946	cysteine and histidine-rich protein 1-like	CYHR1	O	Cysteine and histidine-rich protein 1
Amar_Scaf_598_0.133	1.81e-06	1.25e-05	4.50323	---NA---	0	0	0
Amar_Scaf_2735_0.33	3.34e-15	1.18e-13	4.50053	NEDD4-binding protein 2-like 1 isoform X1	0	L	Smr domain
Amar_Scaf_394_0.5	0.003645	0.010474	4.4993	hemocyanin G-type, units Oda to Odg-like	0	S	Common central domain of tyrosinase
Amar_Scaf_1660_0.1	0.000146	0.00063	4.49086	laminin subunit alpha-2-like isoform X6	0	W	regulation of embryonic development
Amar_Scaf_3859_0.6	0.000558	0.002057	4.48667	hypothetical protein LOTGIDRAFT_158520	0	0	0
Amar_Scaf_1938_0.15	8.07e-15	2.69e-13	4.48595	immunoglobulin superfamily DCC subclass member 4 isoform X3	PRTG	T	Protogenin homolog b (Gallus gallus)
Amar_Scaf_2512_1.2	0.000809	0.002847	4.48528	prolow-density lipoprotein receptor-related protein 1	LRP1B	T	alpha-2 macroglobulin receptor activity
Amar_Scaf_832_1.53	0.001648	0.005282	4.48462	sodium/glucose cotransporter 4-like	SLC5A9	P	glucose:sodium symporter activity
Amar_Scaf_2757_0.113	0.005033	0.013914	4.48341	retinoic acid receptor beta-like isoform X1	0	K	response to corticotropin-releasing hormone
Amar_Scaf_1074_0.10	2.24e-07	1.91e-06	4.48328	diacylglycerol kinase epsilon-like	DGKE	IT	Diacylglycerol kinase, epsilon
Amar_Scaf_3485_0.19	6.52e-08	6.19e-07	4.48074	polypeptide N-acetylgalactosaminyltransferase 5-like	0	O	polypeptide N-acetylgalactosaminyltransferase activity
Amar_Scaf_1808_0.13	0.004168	0.011786	4.48049	mesenchyme-specific cell surface glycoprotein	0	0	0
Amar_Scaf_2337_0.0	1.14e-18	6.8e-17	4.47891	glycine-rich domain-containing protein 1-like	0	S	Glycine-rich domain-containing protein-like
Amar_Scaf_1651_0.6	1.29e-08	1.42e-07	4.47758	EOG090X05CZ	0	I	It is involved in the biological process described with phosphatidylserine biosynthetic process
Amar_Scaf_629_1.83	1.16e-23	1.31e-21	4.47406	homocysteine-responsive endoplasmic reticulum-resident ubiquitin-like domain member 2 protein	HERPUD2	O	member 2
Amar_Scaf_1525_0.8	8.27e-10	1.14e-08	4.47353	predicted protein	0	0	0
Amar_Scaf_1781_0.2	0.006345	0.016952	4.4695	---NA---	0	0	0
Amar_Scaf_2046_1.28	9.22e-06	5.44e-05	4.46689	sodium-dependent proline transporter-like isoform X2	0	P	Neurotransmitter sodium symporter activity. It is involved in the biological process described with
Amar_Scaf_13_0.139	7.77e-08	7.27e-07	4.45963	superoxide dismutase	0	S	Metal ion binding. It is involved in the biological process described with
Amar_Scaf_348_0.84	2.64e-09	3.32e-08	4.45466	rho-related GTP-binding protein RhoQ	RHOQ	S	Belongs to the small GTPase superfamily. Rho family
Amar_Scaf_867_0.66	4.07e-08	4.01e-07	4.4541	solute carrier family 40 member 1-like isoform X1	SLC40A1	P	spleen trabecula formation
Amar_Scaf_2468_0.357	6.53e-07	4.99e-06	4.44982	putative homeodomain transcription factor 2 isoform X1	PHTF1	S	homeodomain transcription factor
Amar_Scaf_2307_0.11	1.61e-10	2.51e-09	4.44926	gliomedin-like isoform X1	GLDN	W	clustering of voltage-gated sodium channels
Amar_Scaf_443_0.37	2.27e-15	8.31e-14	4.44576	60 kDa SS-A/Ro ribonucleoprotein	TROVE2	S	U2 snRNA binding
Amar_Scaf_264_2.220	0.00255	0.007689	4.44477	glutaminyl-peptide cyclotransferase-like	0	O	Glutaminyl-peptide cyclotransferase
Amar_Scaf_1750_0.15	1.88e-11	3.45e-10	4.44107	alanine--glyoxylate aminotransferase 2, mitochondrial-like	AGXT2	E	(R)-3-amino-2-methylpropionate-pyruvate transaminase activity
Amar_Scaf_340_0.15	9e-18	4.7e-16	4.43946	fructose-2,6-bisphosphatase TIGAR-like	0	G	Phosphoglycerate mutase family
Amar_Scaf_2173_0.55	2.02e-10	3.12e-09	4.43935	furin-like protease kpc-1 isoform X6	FURIN	O	positive regulation of smooth muscle cell-matrix adhesion
Amar_Scaf_1738_0.46	7.79e-05	0.00036	4.43026	von Willebrand factor D and EGF domain-containing protein	VWDE	T	von Willebrand factor D and EGF
Amar_Scaf_1305_0.5	0.005733	0.015539	4.43	inter-alpha-trypsin inhibitor heavy chain H3-like	0	S	inter-alpha-trypsin inhibitor heavy chain
Amar_Scaf_2020_0.5	9.88e-05	0.000445	4.42968	uncharacterized protein LOC112568586 isoform X13	0	0	0
Amar_Scaf_3243_0.164	0.005513	0.015011	4.42889	complement C1q-like protein 3	0	S	Complement component C1q domain.
Amar_Scaf_2217_1.0	9.62e-13	2.26e-11	4.42713	beta-1,4-N-acetylgalactosaminyltransferase bre-4-like isoform X1	0	G	Transferase activity, transferring glycosyl groups. It is involved in the biological process described with carbohydrate metabolic process
Amar_Scaf_2217_1.33	8.78e-19	5.35e-17	4.42086	viral A-type inclusion protein	0	O	biological adhesion
Amar_Scaf_3384_0.17	2.85e-10	4.28e-09	4.41909	hemicentin-1-like isoform X2	HMCN1	T	cell division
Amar_Scaf_2716_0.61	0.002359	0.007187	4.41386	Hydroxyacid oxidase 1	HAO1	C	very-long-chain-(S)-2-hydroxy-acid oxidase activity
Amar_Scaf_1995_0.5	0.002541	0.007662	4.41362	interferon-induced protein with tetratricopeptide repeats 5-like	IFIT1B	S	interferon-induced protein with tetratricopeptide repeats
Amar_Scaf_3612_0.6	3.91e-05	0.000195	4.41262	dynein heavy chain 3, axonemal-like	0	Z	P-loop containing dynein motor region D3
Amar_Scaf_188_4.140	8.59e-08	7.95e-07	4.40757	PR domain zinc finger protein 2	0	A	positive regulation of lens fiber cell differentiation
Amar_Scaf_3142_0.27	0.01788	0.041075	4.40708	glucose dehydrogenase [FAD, quinone]-like	0	C	choline dehydrogenase activity
Amar_Scaf_1226_0.4	0.002758	0.008217	4.40636	uncharacterized protein LOC112567008	0	S	Lytic polysaccharide mono-oxygenase, cellulose-degrading
Amar_Scaf_91_0.3	3.2e-08	3.22e-07	4.3998	procollagen-lysine,2-oxoglutarate 5-dioxygenase 3	PLOD1	O	procollagen-lysine 5-dioxygenase activity
Amar_Scaf_2105_0.14	1.92e-17	9.57e-16	4.39827	neurobeachin-like isoform X5	0	U	protein kinase A binding
Amar_Scaf_629_0.5	5.85e-10	8.27e-09	4.39372	zinc finger and SCAN domain-containing protein 21-like	0	S	Zinc finger protein
Amar_Scaf_3802_1.22	3.88e-06	2.5e-05	4.3932	cGMP-specific 3',5'-cyclic phosphodiesterase-like isoform X1	0	T	3',5'-cyclic-GMP phosphodiesterase activity
Amar_Scaf_3697_1.97	2.62e-09	3.3e-08	4.39309	alpha-N-acetylgalactosaminidase-like isoform X1	0	G	alpha-galactosidase activity
Amar_Scaf_667_0.16	9.9e-23	1.03e-20	4.39304	phosphatidylinositol 4-phosphate 3-kinase C2 domain-containing subunit alpha-like	PIK3C2A	T	Belongs to the PI3 PI4-kinase family
Amar_Scaf_1746_1.1	7.86e-11	1.3e-09	4.38907	ras-related protein Ral-A-like isoform X1	0	U	V-ral simian leukemia viral oncogene homolog
Amar_Scaf_2907_0.170	0.000481	0.001806	4.38478	peroxisomal sarcosine oxidase-like	0	E	FAD dependent oxidoreductase
Amar_Scaf_557_0.126	0.003163	0.009271	4.38359	blastula protease 10-like isoform X3	MEP1B	O	toxin transport
Amar_Scaf_1668_0.5	1.92e-05	0.000104	4.37563	---NA---	0	0	0
Amar_Scaf_1533_0.26	1.02e-07	9.31e-07	4.37207	---NA---	0	0	0
Amar_Scaf_3837_4.81	5.9e-07	4.56e-06	4.37051	S-adenosylhomocysteine hydrolase-like protein 1 isoform X3	0	H	S-adenosyl-L-homocysteine hydrolase, NAD binding domain
Amar_Scaf_1116_5.8	8.81e-06	5.22e-05	4.36887	uncharacterized protein LOC112564028	0	0	0
Amar_Scaf_3003_1.4	0.006211	0.016639	4.36753	---NA---	0	0	0
Amar_Scaf_2313_0.82	3.36e-11	5.88e-10	4.36595	filamin-A-like isoform X1	FLNB	Z	Filamin C, gamma
Amar_Scaf_1519_0.1	5.26e-16	2.08e-14	4.36298	Protein YIPF5	YIPF5	U	Yip1 domain family member 5
Amar_Scaf_895_0.70	0.000331	0.001295	4.36172	sacsin-like	SACS	S	negative regulation of inclusion body assembly
Amar_Scaf_71_1.134	7.52e-06	4.53e-05	4.35782	---NA---	0	0	0
Amar_Scaf_3845_0.1	8.08e-05	0.000373	4.35282	zinc finger protein ZFPM2 isoform X1	0	S	C2H2-type zinc-finger domain
Amar_Scaf_2836_2.82	5.34e-15	1.84e-13	4.35271	Golgi-associated PDZ and coiled-coil motif-containing protein	0	S	cytoplasmic sequestering of CFTR protein
Amar_Scaf_1163_0.83	0.000817	0.002871	4.35035	serine O-succinyltransferase-like	0	H	alpha/beta hydrolase fold
Amar_Scaf_1635_1.5	1.09e-11	2.1e-10	4.35017	F-box only protein 33-like	FBXO33	S	cellular protein metabolic process
Amar_Scaf_3092_0.225	6.9e-06	4.19e-05	4.34873	uncharacterized protein LOC112573361	0	0	0
Amar_Scaf_2087_0.15	7.58e-08	7.11e-07	4.34752	choline-phosphate cytidylyltransferase A-like isoform X1	PCYT1A	I	phosphate cytidylyltransferase 1, choline
Amar_Scaf_1881_0.6	2.92e-05	0.000151	4.34612	acyl-CoA-binding domain-containing protein 5-like	ACBD5	I	acyl-CoA-binding domain-containing protein 5
Amar_Scaf_1038_0.23	0.002012	0.006274	4.34415	---NA---	0	0	0
Amar_Scaf_1385_0.19	4.86e-16	1.93e-14	4.34385	spondin-1-like isoform X2	0	W	Serine-type endopeptidase inhibitor activity
Amar_Scaf_663_0.2	0.000147	0.000632	4.34254	fibrinogen C domain-containing protein 1-A-like	GPA33	T	Glycoprotein A33 (transmembrane)
Amar_Scaf_2724_0.56	0.000658	0.002378	4.34112	---NA---	0	0	0
Amar_Scaf_2461_0.10	1.33e-06	9.45e-06	4.34106	serine protease inhibitor dipetalogastin-like	0	S	Kazal type serine protease inhibitors
Amar_Scaf_1683_1.23	0.018312	0.041917	4.34102	putative amine oxidase [copper-containing]	0	Q	histamine oxidase activity
Amar_Scaf_2130_1.8	2.8e-10	4.21e-09	4.33896	chromodomain Y-like protein 2 isoform X1	CDYL2	BI	regulation of peptidyl-lysine crotonylation
Amar_Scaf_3209_0.113	1.47e-06	1.04e-05	4.33693	---NA---	0	0	0
Amar_Scaf_1457_0.230	6.45e-06	3.94e-05	4.33138	insulin-like growth factor-binding protein complex acid labile subunit	0	S	Leucine Rich Repeat
Amar_Scaf_1736_0.2	4.44e-09	5.34e-08	4.33038	uncharacterized protein LOC112565907 isoform X2	ZNF800	S	zinc finger protein
Amar_Scaf_2957_0.8	0.000119	0.000524	4.32953	glutamate receptor 3	GRIA1	EPT	Eukaryotic homologues of bacterial periplasmic substrate binding proteins.
Amar_Scaf_2219_0.3	5.51e-32	1.53e-29	4.32835	zinc finger protein 271-like	BCL11A	S	B-cell CLL lymphoma 11Ab
Amar_Scaf_3248_1.178	0.005789	0.015675	4.32686	peptidylglycine alpha-hydroxylating monooxygenase-like	PAM	O	Peptidylglycine alpha-amidating monooxygenase
Amar_Scaf_3273_1.168	0.001563	0.00505	4.32573	bestrophin-1 isoform X1	BEST1	P	Forms calcium-sensitive chloride channels. Permeable to bicarbonate
Amar_Scaf_3040_0.1	7.92e-06	4.74e-05	4.32565	GTPase-activating Rap/Ran-GAP domain-like protein 3 isoform X3	GARNL3	T	Rap Ran-GAP domain-like
Amar_Scaf_2159_0.4	0.002185	0.006736	4.32237	---NA---	0	0	0
Amar_Scaf_1525_0.140	6.86e-12	1.38e-10	4.32222	CDK5 and ABL1 enzyme substrate 2-like isoform X2	CABLES1	D	enzyme substrate 1
Amar_Scaf_2049_4.20	5.61e-18	3.02e-16	4.32191	cytochrome P450 4F4-like	0	Q	heme binding
Amar_Scaf_2724_0.6	0.000281	0.00112	4.31912	---NA---	0	0	0
Amar_Scaf_1199_0.83	3.98e-09	4.83e-08	4.31869	AP-1 complex subunit gamma-1-like isoform X1	AP1G1	U	protein complex 1 gamma 1 subunit
Amar_Scaf_3090_1.9	1.05e-11	2.03e-10	4.31517	transient receptor potential cation channel subfamily M member 3-like isoform X4	trpm	PT	calcium channel activity
Amar_Scaf_1074_1.90	9.87e-10	1.35e-08	4.31426	baculoviral IAP repeat-containing protein 2-like	0	K	inhibition of cysteine-type endopeptidase activity involved in apoptotic process
Amar_Scaf_71_1.23	1.83e-08	1.95e-07	4.31357	---NA---	0	S	superoxide-generating NADPH oxidase activator activity
Amar_Scaf_3136_0.3	2.8e-07	2.32e-06	4.31302	lipoma-preferred partner homolog isoform X2	LPP	T	biological adhesion
Amar_Scaf_3623_0.30	1.87e-16	7.94e-15	4.31302	WASH complex subunit 4-like	KIAA1033	S	endosome organization
Amar_Scaf_315_0.7	0.005912	0.015955	4.31152	collagen-like protein	0	0	0
Amar_Scaf_3116_0.6	5.04e-16	2e-14	4.3101	heparan sulfate glucosamine 3-O-sulfotransferase 5	Hs3st-A	O	Sulfotransferase activity
Amar_Scaf_3241_0.55	0.002326	0.007108	4.30515	octopamine receptor beta-2R-like	HTR4	T	receptor activity. It is involved in the biological process described with G-protein coupled receptor signaling pathway
Amar_Scaf_1506_0.8	0.002734	0.008153	4.30446	von Willebrand factor-like	0	T	Mucin-2 protein WxxW repeating region
Amar_Scaf_3841_0.90	1.37e-09	1.82e-08	4.304	---NA---	0	0	0
Amar_Scaf_4_4.11	0.001472	0.004794	4.30365	hypothetical protein C0Q70_05850	0	0	0
Amar_Scaf_767_0.81	4.86e-06	3.06e-05	4.30352	espin-like isoform X1	ESPN	S	Espin isoform X1
Amar_Scaf_71_1.4	1.88e-05	0.000102	4.30025	sorbin and SH3 domain-containing protein 1-like isoform X3	SORBS1	T	Src homology 3 domains
Amar_Scaf_2254_1.15	0.004865	0.013503	4.29967	Eukaryotic translation initiation factor 3 subunit A	0	0	0
Amar_Scaf_758_0.18	6.25e-17	2.91e-15	4.29424	rap guanine nucleotide exchange factor 1-like isoform X1	RAPGEF1	T	Rap guanyl-nucleotide exchange factor activity
Amar_Scaf_1586_0.8	0.001669	0.005334	4.28942	---NA---	0	0	0
Amar_Scaf_1585_0.172	0.000179	0.000752	4.28853	circumsporozoite protein-like	0	0	0
Amar_Scaf_298_0.38	0.000127	0.000555	4.28404	latrophilin receptor-like protein A	0	S	7 transmembrane receptor (Secretin family)
Amar_Scaf_2212_0.0	0.000276	0.001104	4.2834	---NA---	0	0	0
Amar_Scaf_2585_0.4	2.41e-06	1.62e-05	4.27997	histone-lysine N-methyltransferase EHMT2-like	EHMT1	B	histone methyltransferase activity (H3-K27 specific)
Amar_Scaf_1770_0.19	2.32e-08	2.42e-07	4.27961	hypothetical protein EVAR_7622_1	0	0	0
Amar_Scaf_1052_0.79	1.35e-09	1.79e-08	4.27929	syntaxin-binding protein 5-like isoform X1	STXBP5	U	syntaxin binding
Amar_Scaf_3229_0.3	1.98e-09	2.55e-08	4.27825	G2/M phase-specific E3 ubiquitin-protein ligase	0	K	Zinc ion binding
Amar_Scaf_1511_0.25	6.72e-09	7.7e-08	4.27637	zinc finger FYVE domain-containing protein 26-like	0	S	Protein of unknown function, DUF547
Amar_Scaf_3525_0.37	0.001621	0.005207	4.26646	---NA---	0	0	0
Amar_Scaf_1235_0.0	0.001487	0.004834	4.26163	multidrug resistance-associated protein 1-like	0	Q	ATPase activity, coupled to transmembrane movement of substances
Amar_Scaf_3451_0.8	0.000193	0.000804	4.25919	---NA---	0	0	0
Amar_Scaf_443_0.43	3.34e-07	2.73e-06	4.25544	alpha/beta hydrolase domain-containing protein 14B-like	ABHD14B	S	hydrolase activity
Amar_Scaf_2543_0.86	9.36e-11	1.52e-09	4.24922	toll-like receptor Tollo	Toll-6	T	It is involved in the biological process described with signal transduction
Amar_Scaf_607_0.60	1.55e-07	1.36e-06	4.24795	F-box/LRR-repeat protein 14	0	S	A Receptor for Ubiquitination Targets
Amar_Scaf_707_0.35	3.48e-08	3.48e-07	4.24668	---NA---	0	0	0
Amar_Scaf_2778_0.0	8.8e-17	3.97e-15	4.24488	transforming growth factor beta receptor type 3-like isoform X1	TGFBR3	T	transforming growth factor beta receptor activity, type III
Amar_Scaf_742_0.5	3.54e-18	1.97e-16	4.24208	purine nucleoside phosphorylase-like	0	F	nicotinamide riboside catabolic process
Amar_Scaf_1813_2.14	0.013891	0.033225	4.24133	cerebellar degeneration-related antigen 1-like	0	0	0
Amar_Scaf_2673_1.49	2.49e-15	9.04e-14	4.24066	H(+)/Cl(-) exchange transporter 3-like isoform X3	0	P	chloride channel
Amar_Scaf_3831_0.5	0.000817	0.002869	4.23853	sphingomyelin phosphodiesterase 3-like	SMPD3	S	positive regulation of ceramide biosynthetic process
Amar_Scaf_2276_0.7	7.7e-06	4.62e-05	4.23652	muscarinic acetylcholine receptor gar-3-like	0	S	7 transmembrane receptor (rhodopsin family)
Amar_Scaf_3335_0.100	7.23e-16	2.79e-14	4.2363	activated CDC42 kinase 1-like isoform X2	TNK2	T	non-membrane spanning protein tyrosine kinase activity
Amar_Scaf_3382_0.71	3.43e-05	0.000174	4.23576	arrestin domain-containing protein 3-like	ARRDC3	S	negative regulation of heat generation
Amar_Scaf_732_0.59	3.78e-32	1.09e-29	4.23533	neural-cadherin isoform X7	0	V	Cadherins are calcium-dependent cell adhesion proteins
Amar_Scaf_1929_0.4	0.005119	0.014113	4.23392	glutamine-rich protein 2 isoform X2	0	0	0
Amar_Scaf_3357_0.6	5.56e-09	6.51e-08	4.23237	E3 ubiquitin-protein ligase RNF168-like	RNF168	O	histone H2A-K13 ubiquitination
Amar_Scaf_2219_1.18	0.007954	0.020621	4.22464	sushi, von Willebrand factor type A, EGF and pentraxin domain-containing protein 1-like	0	T	HYR domain
Amar_Scaf_2673_1.193	6.02e-13	1.45e-11	4.22272	PCTP-like protein	STARD10	I	bile acid secretion
Amar_Scaf_1745_0.86	1.16e-05	6.69e-05	4.22146	ethanolamine kinase 1-like	ETNK2	I	ethanolamine kinase activity
Amar_Scaf_1476_0.2	1.07e-12	2.49e-11	4.22139	histone acetyltransferase KAT6B	0	B	sterile alpha motif domain containing
Amar_Scaf_2484_4.0	8.75e-11	1.43e-09	4.2188	ATP-dependent DNA helicase Q5-like	RECQL5	L	ATP-dependent DNA- helicase
Amar_Scaf_2484_4.91	0.001352	0.004459	4.21728	leucine-rich repeat-containing protein 74B	0	Z	Leucine Rich repeat
Amar_Scaf_2472_0.2	0.011804	0.028903	4.21405	PREDICTED: uncharacterized protein LOC106593684 isoform X2	0	0	0
Amar_Scaf_3608_0.3	2.82e-13	7.2e-12	4.2131	Neuroblastoma-amplified sequence	NBAS	S	regulation of nuclear-transcribed mRNA catabolic process, nonsense-mediated decay
Amar_Scaf_1311_0.0	2.12e-26	3.23e-24	4.21126	protein toll-like	Toll-6	T	It is involved in the biological process described with signal transduction
Amar_Scaf_2580_0.111	5.42e-16	2.14e-14	4.20967	peptidyl-prolyl cis-trans isomerase 5	Ppib	O	PPIases accelerate the folding of proteins. It catalyzes the cis-trans isomerization of proline imidic peptide bonds in oligopeptides
Amar_Scaf_1347_0.0	1.15e-21	1.01e-19	4.20779	TBC1 domain family member 24-like isoform X1	TBC1D24	U	GTPase activator activity
Amar_Scaf_3841_1.21	5.22e-26	7.66e-24	4.20731	small G protein signaling modulator 1-like isoform X4	SGSM2	E	regulation of vesicle fusion
Amar_Scaf_1879_0.166	4.86e-06	3.06e-05	4.20672	---NA---	0	0	0
Amar_Scaf_374_0.66	0.000243	0.000986	4.20615	U-box domain-containing protein 4	0	S	TIR domain
Amar_Scaf_3296_0.24	1.72e-06	1.2e-05	4.20394	bone morphogenetic protein receptor type-2-like	wit	T	activity. It is involved in the biological process described with transmembrane receptor protein serine threonine kinase signaling pathway
Amar_Scaf_3519_0.11	5.11e-26	7.57e-24	4.20077	transport and Golgi organization protein 1 homolog isoform X2	MIA3	T	lipoprotein transporter activity
Amar_Scaf_3895_0.76	4.13e-13	1.03e-11	4.20043	cytohesin-1-like isoform X1	CYTH1	L	regulation of ARF protein signal transduction
Amar_Scaf_3850_0.9	3.81e-06	2.47e-05	4.19707	sodium/potassium/calcium exchanger 3-like	SLC24A4	PT	Sodium potassium calcium exchanger
Amar_Scaf_2342_0.41	1.84e-17	9.25e-16	4.19651	1,4-alpha-glucan-branching enzyme-like	GBE1	G	1,4-alpha-glucan branching enzyme activity
Amar_Scaf_3152_0.149	9.03e-05	0.000412	4.1943	L-aminoadipate-semialdehyde dehydrogenase-like	0	Q	AMP-binding enzyme
Amar_Scaf_899_0.15	0.006808	0.017997	4.18531	---NA---	0	B	Zinc finger domain in CG10631, C. elegans LIN-15B and human P52rIPK.
Amar_Scaf_3745_0.61	1.6e-09	2.1e-08	4.18266	ATP-binding cassette sub-family A member 5 isoform X2	ABCA5	I	ATPase activity, coupled to transmembrane movement of substances
Amar_Scaf_3344_0.9	5.88e-10	8.32e-09	4.18196	---NA---	0	0	0
Amar_Scaf_1172_0.20	2.63e-12	5.7e-11	4.18085	long-chain fatty acid transport protein 4	SLC27A4	I	Solute carrier family 27 (Fatty acid transporter), member
Amar_Scaf_2757_1.11	5.84e-08	5.6e-07	4.17923	receptor-type tyrosine-protein phosphatase R-like	PTPRR	T	protein tyrosine phosphatase activity
Amar_Scaf_154_0.37	8.16e-11	1.34e-09	4.1771	leucine-rich repeat and calponin homology domain-containing protein 2-like isoform X16	LRCH3	Z	negative regulation of T cell migration
Amar_Scaf_2033_0.14	1.56e-22	1.56e-20	4.17608	CTD small phosphatase-like protein 2	0	K	catalytic domain of ctd-like phosphatases
Amar_Scaf_176_0.46	4.55e-06	2.89e-05	4.17371	Tyrosine-protein kinase receptor Tie-1	TEK	T	transmembrane receptor protein tyrosine kinase activity
Amar_Scaf_131_0.1	6.3e-07	4.84e-06	4.17334	heparan-alpha-glucosaminide N-acetyltransferase-like isoform X2	0	S	heparan-alpha-glucosaminide N-acetyltransferase activity
Amar_Scaf_3543_0.13	7.74e-06	4.64e-05	4.17297	---NA---	0	0	0
Amar_Scaf_2855_0.11	1.91e-07	1.65e-06	4.17235	isovaleryl-CoA dehydrogenase, mitochondrial-like	IVD	EI	Isovaleryl-CoA dehydrogenase
Amar_Scaf_651_0.157	9.39e-07	6.94e-06	4.16857	---NA---	0	0	0
Amar_Scaf_2111_0.33	1.24e-12	2.85e-11	4.16681	vacuolar protein sorting-associated protein 8 homolog	VPS8	O	vacuolar protein sorting-associated protein 8 homolog
Amar_Scaf_2359_1.10	5.5e-08	5.31e-07	4.16476	protein fem-1 homolog C-like	FEM1C	S	Fem-1 homolog
Amar_Scaf_3189_0.100	4.11e-13	1.03e-11	4.16313	Disintegrin and metalloproteinase domain-containing protein 12	0	O	It is involved in the biological process described with proteolysis
Amar_Scaf_3596_0.1	3.47e-07	2.82e-06	4.16181	G-protein coupled receptor Mth2-like	0	T	7 transmembrane receptor (Secretin family)
Amar_Scaf_3623_0.73	1.12e-12	2.6e-11	4.15571	leucine-rich repeat serine/threonine-protein kinase 2-like	0	T	negative regulation of thioredoxin peroxidase activity by peptidyl-threonine phosphorylation
Amar_Scaf_317_0.16	4.07e-06	2.61e-05	4.14942	putative transcription factor SOX-15	SOX17	K	SRY (sex determining region Y)-box 17
Amar_Scaf_889_0.8	0.00019	0.000789	4.14814	---NA---	0	0	0
Amar_Scaf_1836_1.1	0.000343	0.001336	4.14489	collagen alpha-1(IX) chain-like	0	0	0
Amar_Scaf_44_0.2	3.54e-14	1.05e-12	4.14279	rho family-interacting cell polarization regulator 2-like isoform X5	FAM65A	S	Family with sequence similarity 65 member
Amar_Scaf_272_0.127	2.97e-06	1.96e-05	4.14227	cyclin-T isoform X1	CycT	D	domain present in cyclins, TFIIB and Retinoblastoma
Amar_Scaf_22_0.0	9.42e-13	2.22e-11	4.13848	---NA---	0	0	0
Amar_Scaf_1342_0.121	1.37e-18	8.13e-17	4.13816	nischarin-like isoform X2	NISCH	TZ	norepinephrine secretion
Amar_Scaf_2472_0.116	0.002387	0.007261	4.13489	RNA-binding protein 24-B-like	0	A	positive regulation of 3'-UTR-mediated mRNA stabilization
Amar_Scaf_3614_1.89	2.52e-06	1.69e-05	4.13455	kinesin-like protein KIF2A isoform X1	KIF2A	Z	microtubule motor activity
Amar_Scaf_1464_3.63	0.010159	0.02543	4.13299	somatostatin receptor type 2-like	GPRALS3	T	Belongs to the G-protein coupled receptor 1 family
Amar_Scaf_3286_0.5	0.000135	0.000585	4.13268	---NA---	0	0	0
Amar_Scaf_2146_0.0	0.004465	0.012527	4.1316	---NA---	0	0	0
Amar_Scaf_2300_0.18	0.001567	0.005058	4.12968	b(0,+)-type amino acid transporter 1 isoform X1	0	E	L-cystine transmembrane transporter activity
Amar_Scaf_1864_0.54	0.021558	0.048116	4.12688	complement C1q-like protein 4	C1QTNF2	S	protein heterotrimerization
Amar_Scaf_249_0.4	0.000231	0.000945	4.12555	hypothetical protein	0	0	0
Amar_Scaf_194_0.21	3.56e-08	3.56e-07	4.1253	zinc finger protein 175 isoform X1	0	S	Zinc finger protein
Amar_Scaf_55_0.21	1.47e-10	2.31e-09	4.12415	cortactin-binding protein 2-like isoform X2	0	S	Cortactin-binding protein-2
Amar_Scaf_106_1.96	1.69e-20	1.28e-18	4.11962	cysteine and histidine-rich protein 1-like	CYHR1	O	Cysteine and histidine-rich protein 1
Amar_Scaf_1766_0.86	6.57e-09	7.54e-08	4.11826	guanine nucleotide-binding protein subunit alpha-13-like	cta	DT	Guanine nucleotide binding protein (G protein) alpha
Amar_Scaf_3496_0.40	4.91e-10	7.07e-09	4.11811	nuclear pore complex protein Nup153 isoform X2	NUP153	UY	negative regulation of RNA export from nucleus
Amar_Scaf_3344_0.219	0.001472	0.004794	4.11674	monocarboxylate transporter 12-like	SLC16A5	G	monocarboxylate transporter
Amar_Scaf_2373_0.15	5.66e-10	8.05e-09	4.11612	atrial natriuretic peptide-converting enzyme-like	SCRASP1	O	It is involved in the biological process described with
Amar_Scaf_377_2.127	0.004045	0.01148	4.11412	Neurogenic locus notch-like protein 3	0	T	negative regulation of canonical Wnt signaling pathway involved in cardiac muscle cell fate commitment
Amar_Scaf_650_6.54	0.003263	0.009515	4.11251	biorientation of chromosomes in cell division protein 1-like 1	0	0	0
Amar_Scaf_1569_1.73	0.001329	0.004391	4.11174	retinol dehydrogenase 12-like	DHRS13	Q	oxidoreductase activity
Amar_Scaf_1506_1.0	3.32e-07	2.71e-06	4.10928	histone deacetylase 4-like isoform X1	HDAC7	B	histone deacetylase activity (H3-K14 specific)
Amar_Scaf_3368_0.16	7.55e-14	2.11e-12	4.10878	low-density lipoprotein receptor-related protein 4-like isoform X1	0	T	lipoprotein receptor-related protein
Amar_Scaf_2049_3.50	6.95e-16	2.7e-14	4.10708	glycosyltransferase 1 domain-containing protein 1-like isoform X1	GLT1D1	S	glycosyltransferase 1
Amar_Scaf_3802_0.14	6.41e-10	9e-09	4.10564	integrin beta-7	ITGB1	TW	Integrin_b_cyt
Amar_Scaf_2377_0.65	0.004709	0.013133	4.10039	---NA---	0	0	0
Amar_Scaf_2815_3.4	7.15e-10	9.97e-09	4.10028	mitogen-activated protein kinase kinase kinase 1-like isoform X1	MAP3K1	T	JUN kinase kinase kinase activity
Amar_Scaf_188_1.24	3.31e-10	4.91e-09	4.10009	7SK snRNA methylphosphate capping enzyme-like	0	S	Methyltransferase activity
Amar_Scaf_977_0.12	1.29e-07	1.16e-06	4.09569	egl nine homolog 1-like	EGLN1	T	negative regulation of CAMKK-AMPK signaling cascade
Amar_Scaf_3339_0.177	3.17e-08	3.2e-07	4.09399	breast cancer metastasis-suppressor 1-like protein-A	0	DK	Breast cancer metastasis-suppressor 1-like
Amar_Scaf_3253_0.119	1.72e-22	1.71e-20	4.09366	protein FAM63A-like isoform X1	FAM63B	U	K48-linked polyubiquitin modification-dependent protein binding
Amar_Scaf_3009_1.71	0.002642	0.00792	4.09245	---NA---	0	0	0
Amar_Scaf_467_0.12	8.72e-18	4.56e-16	4.08914	maestro heat-like repeat-containing protein family member 1 isoform X2	MROH1	S	maestro heat-like repeat-containing protein family member
Amar_Scaf_1683_1.21	0.005482	0.014939	4.08851	putative amine oxidase [copper-containing]	0	Q	histamine oxidase activity
Amar_Scaf_2744_0.4	9.32e-12	1.82e-10	4.08698	protocadherin Fat 1-like isoform X1	0	T	Cadherin repeats.
Amar_Scaf_949_1.20	4.38e-09	5.27e-08	4.08516	Proline-rich AKT1 substrate 1	AKT1S1	S	TORC1 signaling
Amar_Scaf_3839_0.0	1.49e-05	8.34e-05	4.08398	sulfotransferase family cytosolic 1B member 1-like	0	S	sulfotransferase activity
Amar_Scaf_2073_0.67	0.000156	0.000667	4.0827	Collagen alpha-3(VI) chain	0	W	collagen
Amar_Scaf_2276_1.21	4.14e-19	2.61e-17	4.07687	flotillin-1 isoform X1	Flo1	UZ	Flotillin
Amar_Scaf_2669_0.13	4.67e-13	1.15e-11	4.07026	serine palmitoyltransferase small subunit B	SPTSSB	S	Serine palmitoyltransferase, small subunit B
Amar_Scaf_899_0.164	2.55e-08	2.64e-07	4.07018	oxysterol-binding protein-related protein 8-like isoform X1	OSBPL8	T	phosphatidylinositol-4-phosphate binding
Amar_Scaf_570_0.142	0.014265	0.033977	4.0694	zinc finger protein 135-like	0	S	Zinc finger, C2H2 type
Amar_Scaf_2261_0.14	0.000115	0.000506	4.06899	E3 ubiquitin-protein ligase rnf213-alpha-like isoform X1	0	O	negative regulation of non-canonical Wnt signaling pathway
Amar_Scaf_134_0.3	0.001193	0.004	4.06675	---NA---	0	0	0
Amar_Scaf_2061_0.4	1.22e-11	2.32e-10	4.06206	serine beta-lactamase-like protein LACTB, mitochondrial	LACTB	V	Beta-lactamase
Amar_Scaf_3732_0.56	6.87e-06	4.17e-05	4.05754	---NA---	0	0	0
Amar_Scaf_605_0.5	0.008779	0.022458	4.05495	sodium/calcium exchanger 2-like isoform X2	0	PT	Sodium/calcium exchanger protein
Amar_Scaf_2017_0.114	2.68e-10	4.05e-09	4.05482	focal adhesion kinase 1-like isoform X14	0	T	It is involved in the biological process described with protein phosphorylation
Amar_Scaf_2585_0.1	0.011587	0.028441	4.05018	---NA---	0	0	0
Amar_Scaf_3563_0.12	1.41e-08	1.54e-07	4.05003	fumarylacetoacetase	FAH	G	fumarylacetoacetase activity
Amar_Scaf_2360_0.8	4.36e-05	0.000216	4.04986	---NA---	0	0	0
Amar_Scaf_2735_0.15	0.007314	0.019185	4.04847	signal peptide, CUB and EGF-like domain-containing protein 3	0	T	Domain abundant in complement control proteins; SUSHI repeat; short complement-like repeat (SCR)
Amar_Scaf_1116_0.3	1.56e-09	2.05e-08	4.0472	sphingosine-1-phosphate lyase 1 isoform X1	SGPL1	E	Sphingosine-1-phosphate lyase 1
Amar_Scaf_1566_0.78	0.000192	0.000797	4.04713	B-cell scaffold protein with ankyrin repeats-like isoform X1	0	0	0
Amar_Scaf_1738_0.2	8.27e-06	4.94e-05	4.04674	---NA---	0	0	0
Amar_Scaf_3436_0.9	0.00655	0.017409	4.04403	---NA---	0	0	0
Amar_Scaf_660_0.16	9.46e-05	0.000428	4.04186	monocyte to macrophage differentiation factor 2-like	MMD	V	cytolysis
Amar_Scaf_2390_0.5	0.000132	0.000575	4.04157	hypothetical protein C0Q70_09993	0	0	0
Amar_Scaf_3459_0.16	2.86e-14	8.71e-13	4.04082	17-beta-hydroxysteroid dehydrogenase 14	HSD17B14	Q	Hydroxysteroid (17-beta) dehydrogenase 14
Amar_Scaf_377_0.10	0.001444	0.004713	4.03773	---NA---	0	0	0
Amar_Scaf_2100_0.47	5.09e-05	0.000247	4.03598	---NA---	0	0	0
Amar_Scaf_1088_0.10	0.0002	0.000828	4.03593	---NA---	0	0	0
Amar_Scaf_3375_0.11	0.017373	0.040082	4.03417	calmodulin	0	DTZ	Ca2 -binding protein (EF-Hand superfamily
Amar_Scaf_3238_0.12	0.001945	0.006093	4.03216	hypothetical protein EGW08_013511	0	S	Protein of unknown function (DUF1647)
Amar_Scaf_2470_0.43	0.00032	0.001259	4.02791	sialin-like isoform X1	0	L	transmembrane transport
Amar_Scaf_3016_0.17	0.000142	0.000614	4.02694	nodal modulator 1-like	0	O	carbohydrate binding
Amar_Scaf_3344_0.214	1.36e-19	9.18e-18	4.02489	cell wall surface anchor family protein	0	0	0
Amar_Scaf_3328_0.1	0.000111	0.00049	4.02467	cysteine--tRNA ligase, cytoplasmic-like	CARS	J	cysteinyl-tRNA synthetase
Amar_Scaf_188_3.1	0.000339	0.001323	4.02366	---NA---	0	0	0
Amar_Scaf_2059_0.4	0.000589	0.002157	4.02202	histone H4-like	0	B	protein heterodimerization activity
Amar_Scaf_1555_1.8	5.07e-14	1.47e-12	4.01905	ephexin-1-like isoform X5	ARHGEF26	T	Domain found in Dishevelled, Egl-10, and Pleckstrin (DEP)
Amar_Scaf_2113_0.6	1.36e-06	9.67e-06	4.01804	D(1) dopamine receptor-like	DRD5	T	Belongs to the G-protein coupled receptor 1 family
Amar_Scaf_1202_0.15	0.007009	0.018479	4.01651	hypothetical protein RhiirA5_402756	0	L	Uncharacterized conserved protein (DUF2075)
Amar_Scaf_2934_0.49	0.001175	0.003943	4.00942	transmembrane and coiled-coil domain-containing protein 4-like	TMCO4	J	Protein of unknown function (DUF726)
Amar_Scaf_816_1.72	1.61e-11	3.01e-10	4.00702	inositol-pentakisphosphate 2-kinase	IPPK	H	inositol pentakisphosphate 2-kinase activity
Amar_Scaf_264_2.86	7.72e-05	0.000357	4.00321	glycogen phosphorylase	GlyP	G	Phosphorylase is an important allosteric enzyme in carbohydrate metabolism. Enzymes from different sources differ in their regulatory mechanisms and in their natural substrates. However, all known phosphorylases share catalytic and structural properties
Amar_Scaf_11_0.4	6.26e-16	2.45e-14	4.00031	---NA---	0	0	0
Amar_Scaf_3180_0.5	7.34e-15	2.47e-13	4.00016	Smith-Magenis syndrome chromosomal region candidate gene 8 protein-like isoform X1	SMCR8	S	positive regulation of autophagosome maturation
Amar_Scaf_448_1.1	1.69e-08	1.82e-07	3.99859	arylsulfatase I-like	0	P	Arylsulfatase
Amar_Scaf_2311_0.4	1.89e-17	9.45e-16	3.998	---NA---	0	0	0
Amar_Scaf_1586_0.52	5.16e-07	4.06e-06	3.99485	liprin-alpha-1-like isoform X5	PPFIA4	S	Protein tyrosine phosphatase, receptor type, f polypeptide (PTPRF), interacting protein (liprin), alpha 4
Amar_Scaf_2826_0.3	0.018411	0.042102	3.99198	---NA---	0	0	0
Amar_Scaf_2377_0.21	0.01788	0.041075	3.99148	---NA---	0	0	0
Amar_Scaf_2049_0.19	0.000214	0.000879	3.99146	rasGAP-activating-like protein 1	RASAL1	T	RAS protein activator like 1 (GAP1 like)
Amar_Scaf_3841_0.103	2.24e-07	1.9e-06	3.98978	Sept2 protein	43710	DUZ	Belongs to the TRAFAC class TrmE-Era-EngA-EngB-Septin- like GTPase superfamily. Septin GTPase family
Amar_Scaf_320_0.7	4.64e-14	1.36e-12	3.98793	peroxisomal acyl-coenzyme A oxidase 1-like	ACOX1	I	acyl-CoA oxidase activity
Amar_Scaf_96_0.2	9.41e-09	1.05e-07	3.98651	unconventional myosin-Id-like	Myo1A	Z	translation initiation factor activity
Amar_Scaf_1880_1.98	0.000554	0.002041	3.98201	tartrate-resistant acid phosphatase type 5 isoform X3	ACP5	O	negative regulation of superoxide anion generation
Amar_Scaf_598_0.28	6.4e-08	6.08e-07	3.98172	multidrug resistance-associated protein 1-like	0	Q	ATPase activity, coupled to transmembrane movement of substances
Amar_Scaf_2720_0.77	6.45e-06	3.94e-05	3.98101	potassium voltage-gated channel subfamily A member 1 isoform X1	0	0	0
Amar_Scaf_2100_1.158	1.22e-09	1.64e-08	3.98027	zinc finger protein 567 isoform X1	ZEB1	K	Zinc finger E-box-binding homeobox 1-like
Amar_Scaf_2457_1.173	5.47e-06	3.41e-05	3.97859	ADAM family mig-17-like isoform X3	0	O	metalloendopeptidase activity. It is involved in the biological process described with proteolysis
Amar_Scaf_1734_0.86	0.009911	0.024918	3.97804	acyl-CoA synthetase family member 2, mitochondrial-like	0	I	fatty acid metabolic process
Amar_Scaf_1569_0.20	3.85e-20	2.75e-18	3.97665	nuclear hormone receptor HR96-like isoform X2	0	K	zinc ion binding
Amar_Scaf_264_0.4	0.001018	0.003474	3.97568	usherin isoform X1	USH2A	TW	maintenance of animal organ identity
Amar_Scaf_3831_0.10	3.18e-05	0.000163	3.97553	glutathione S-transferase omega-1-like	0	O	Glutathione S-Transferase
Amar_Scaf_3003_2.40	7.57e-13	1.8e-11	3.97491	epidermal growth factor receptor-like	ERBB2	T	transmembrane receptor protein tyrosine kinase activity
Amar_Scaf_2966_0.164	0.003639	0.010461	3.9737	hypothetical protein BRAFLDRAFT_117723	0	0	0
Amar_Scaf_1368_0.38	1.48e-19	9.93e-18	3.97268	midasin-like	mdn1	S	ATPase activity
Amar_Scaf_374_0.67	2.62e-11	4.67e-10	3.97161	Methyl-CpG-binding domain protein 5	MBD6	S	domain protein 6
Amar_Scaf_2614_0.0	1.21e-08	1.34e-07	3.97114	multidrug resistance-associated protein 4-like	0	Q	Multidrug resistance-associated protein
Amar_Scaf_265_1.71	1.94e-06	1.33e-05	3.96982	ras-associated and pleckstrin homology domains-containing protein 1-like	0	0	0
Amar_Scaf_33_0.24	4.09e-07	3.28e-06	3.96687	inter-alpha-trypsin inhibitor heavy chain H3	0	S	Inter-alpha-trypsin inhibitor heavy chain C-terminus
Amar_Scaf_2786_0.0	1.73e-24	2.1e-22	3.96357	neogenin-like isoform X1	fra	T	Neogenin C-terminus
Amar_Scaf_2232_0.79	3.44e-06	2.25e-05	3.96237	pro-neuregulin-2, membrane-bound isoform-like	NRG2	T	epidermal growth factor-activated receptor activity
Amar_Scaf_650_7.1	1.56e-09	2.05e-08	3.96103	Neurobeachin-like protein 1	NBEAL1	U	platelet formation
Amar_Scaf_2251_0.71	0.000362	0.001403	3.95705	headcase protein homolog	HECA	T	tube development
Amar_Scaf_1734_2.17	9.37e-12	1.83e-10	3.9557	uridine-cytidine kinase-like 1	UCKL1	F	Belongs to the uridine kinase family
Amar_Scaf_3837_2.1	7.21e-27	1.18e-24	3.95456	plexin A3-like	PlexA	T	receptor activity. It is involved in the biological process described with
Amar_Scaf_3843_0.58	2.28e-06	1.54e-05	3.95354	---NA---	NPAT	S	Nuclear protein, ataxia-telangiectasia locus
Amar_Scaf_2817_0.12	1.23e-11	2.34e-10	3.95213	nuclear receptor subfamily 5 group A member 2-like isoform X2	ftz-f1	K	nuclear receptor subfamily 5, group A, member
Amar_Scaf_2085_0.0	0.000141	0.000611	3.95117	---NA---	0	0	0
Amar_Scaf_3632_0.19	1.59e-06	1.12e-05	3.9502	acid phosphatase type 7	0	G	Iron/zinc purple acid phosphatase-like protein C
Amar_Scaf_3734_0.11	1.02e-11	1.97e-10	3.94935	serine--tRNA synthetase-like protein Slimp	0	J	It is involved in the biological process described with seryl-tRNA aminoacylation
Amar_Scaf_1026_2.4	1.72e-09	2.24e-08	3.94907	arylsulfatase I-like	0	P	Arylsulfatase
Amar_Scaf_2836_0.34	3.92e-07	3.16e-06	3.94888	sn1-specific diacylglycerol lipase alpha-like	DAGLA	IOT	retrograde trans-synaptic signaling by lipid
Amar_Scaf_3841_1.261	0.004012	0.011395	3.94868	---NA---	0	0	0
Amar_Scaf_2261_0.31	0.000197	0.000819	3.94857	predicted protein	0	0	0
Amar_Scaf_3802_2.83	7.49e-23	7.9e-21	3.94619	autophagy-related protein 9A	ATG9A	U	Involved in autophagy and cytoplasm to vacuole transport (Cvt) vesicle formation. Plays a key role in the organization of the preautophagosomal structure phagophore assembly site (PAS), the nucleating site for formation of the sequestering vesicle
Amar_Scaf_2932_0.12	5.11e-13	1.25e-11	3.94482	disrupted in renal carcinoma protein 2 homolog	DIRC2	S	transmembrane transport
Amar_Scaf_3676_0.14	1.12e-12	2.6e-11	3.93505	zinc finger protein 665-like	0	0	0
Amar_Scaf_3769_0.0	2.76e-08	2.84e-07	3.93302	solute carrier organic anion transporter family member 4C1-like	SLCO4A1	Q	Solute carrier organic anion transporter family, member
Amar_Scaf_2130_2.117	7.85e-06	4.7e-05	3.93257	chromodomain-helicase-DNA-binding protein 8-like isoform X1	CHD7	K	right ventricular compact myocardium morphogenesis
Amar_Scaf_2212_0.1	4.07e-08	4.01e-07	3.93151	---NA---	0	0	0
Amar_Scaf_3048_0.34	2.56e-05	0.000134	3.92753	zinc finger protein 271-like	0	S	Zinc-finger associated domain (zf-AD)
Amar_Scaf_1849_0.212	0.001952	0.006111	3.9252	---NA---	0	0	0
Amar_Scaf_1563_0.69	3.22e-15	1.15e-13	3.92429	C-type lectin	NCAN	T	hyaluronic acid binding
Amar_Scaf_2510_0.1	2.13e-09	2.73e-08	3.92405	TLD domain-containing protein 1	TLDC1	S	negative regulation of oxidative stress-induced neuron death
Amar_Scaf_453_2.145	0.000596	0.00218	3.92389	hypothetical protein EGW08_017922	0	T	Patatin-like phospholipase
Amar_Scaf_3524_0.5	1.99e-08	2.1e-07	3.92185	neural cell adhesion molecule 1-like	Fas2	T	Neural cell adhesion molecule
Amar_Scaf_533_0.28	3.86e-08	3.83e-07	3.9214	ORM1-like protein 3	ORMDL3	S	cellular sphingolipid homeostasis
Amar_Scaf_2313_0.81	7.34e-07	5.55e-06	3.92012	filamin-A-like isoform X1	FLNB	Z	Filamin C, gamma
Amar_Scaf_2285_0.24	0.000111	0.00049	3.91984	putative fatty acyl-CoA reductase CG5065	0	I	alcohol-forming fatty acyl-CoA reductase activity
Amar_Scaf_3469_3.4	6.08e-14	1.74e-12	3.91635	la-related protein 4-like isoform X2	0	T	nucleic acid binding
Amar_Scaf_2057_0.7	2.33e-12	5.1e-11	3.91586	cat eye syndrome critical region protein 2-like isoform X2	0	BK	ATP-dependent chromatin remodeling
Amar_Scaf_2457_1.16	7.27e-08	6.84e-07	3.91583	DNA mismatch repair protein Mlh3-like	0	L	MutL C terminal dimerisation domain
Amar_Scaf_222_0.0	1.27e-09	1.7e-08	3.91566	E3 ubiquitin-protein ligase TRIM33-like	0	O	zinc ion binding
Amar_Scaf_2307_0.8	8.29e-07	6.21e-06	3.91558	---NA---	0	0	0
Amar_Scaf_2973_0.0	7.37e-05	0.000343	3.91537	protein FAM69A-like	FAM69A	S	N-term cysteine-rich ER, FAM69
Amar_Scaf_3497_0.11	0.014687	0.034735	3.91516	---NA---	0	0	0
Amar_Scaf_864_0.31	6.3e-17	2.93e-15	3.91039	DNA ligase 3-like	LIG3	L	base-excision repair, DNA ligation
Amar_Scaf_2020_0.8	0.000635	0.002306	3.90845	uncharacterized protein LOC112568586 isoform X16	0	0	0
Amar_Scaf_1135_0.30	0.008701	0.022296	3.90766	DUF4832 domain-containing protein	0	G	Domain of unknown function (DUF4874)
Amar_Scaf_2576_0.12	0.000552	0.002038	3.90736	coiled-coil domain-containing protein 186-like isoform X1	0	0	0
Amar_Scaf_3147_0.0	1.57e-09	2.06e-08	3.90362	acyl-CoA dehydrogenase family member 11-like	0	I	Acyl-CoA dehydrogenase, C-terminal domain
Amar_Scaf_2423_0.6	2.01e-16	8.5e-15	3.89923	zinc finger protein 665 isoform X23	0	S	zinc finger
Amar_Scaf_969_0.7	2.8e-07	2.32e-06	3.89921	adenomatous polyposis coli protein-like isoform X3	APC2	TZ	beta-catenin binding
Amar_Scaf_1849_0.46	3.05e-10	4.54e-09	3.89897	transmembrane protein 180-like	TMEM180	S	MFS/sugar transport protein
Amar_Scaf_2520_0.49	0.002713	0.008102	3.89657	solute carrier family 22 member 8-like	0	GM	solute carrier family 22
Amar_Scaf_3715_1.5	9.57e-19	5.74e-17	3.89279	nuclear pore complex protein DDB_G0274915-like isoform X2	0	0	0
Amar_Scaf_2457_1.92	0.006456	0.017202	3.89078	uncharacterized protein LOC112570149	0	M	Belongs to the cystatin family
Amar_Scaf_354_0.32	0.005261	0.014433	3.8903	---NA---	0	0	0
Amar_Scaf_1518_0.26	5.48e-15	1.88e-13	3.8893	AF484095_1munc18-1-interacting protein 1	0	S	Domain present in PSD-95, Dlg, and ZO-1/2.
Amar_Scaf_3335_0.87	2.79e-11	4.96e-10	3.88753	activated CDC42 kinase 1-like isoform X2	TNK2	T	non-membrane spanning protein tyrosine kinase activity
Amar_Scaf_3607_0.120	0.006998	0.018459	3.88571	FRAS1-related extracellular matrix protein 2-like	FREM2	PT	embryonic digit morphogenesis
Amar_Scaf_2724_0.187	2.79e-09	3.49e-08	3.88534	dystrophin-like isoform X10	0	Z	May play a role in anchoring the cytoskeleton to the plasma membrane
Amar_Scaf_3763_3.21	0.009639	0.024335	3.88386	putative cell agglutination protein 1742.01-like	0	0	0
Amar_Scaf_3385_0.25	3.42e-05	0.000174	3.88326	Importin-11	IPO11	UY	Importin 11
Amar_Scaf_3660_0.27	7.37e-06	4.44e-05	3.88139	RING finger protein nhl-1-like	nhl-1	O	tripartite motif containing 71, E3 ubiquitin protein ligase
Amar_Scaf_1150_0.37	0.000453	0.001711	3.87906	hemocyanin G-type, units Oda to Odg-like	0	S	Common central domain of tyrosinase
Amar_Scaf_1072_0.12	0.001927	0.006041	3.87757	---NA---	0	0	0
Amar_Scaf_515_0.43	6.11e-05	0.00029	3.87709	gastrula zinc finger protein XlCGF57.1-like	ZIC1	K	Zinc finger protein ZIC
Amar_Scaf_1087_2.23	1.16e-15	4.39e-14	3.87507	pre-mRNA-splicing regulator WTAP-like	WTAP	A	mRNA methylation
Amar_Scaf_2942_0.28	3.06e-07	2.52e-06	3.87302	high affinity cAMP-specific and IBMX-insensitive 3',5'-cyclic phosphodiesterase 8B-like isoform X1	PDE8A	T	High affinity cAMP-specific and IBMX-insensitive 3',5'-cyclic phosphodiesterase
Amar_Scaf_2046_0.1	0.004926	0.013646	3.87195	endothelin-converting enzyme 1-like	ECEL1	E	Peptidase family M13
Amar_Scaf_1030_0.97	0.000273	0.001093	3.87185	protein unc-13 homolog B-like isoform X14	UNC13C	TU	diacylglycerol binding
Amar_Scaf_832_0.6	1.62e-05	8.94e-05	3.86413	hypothetical protein C0Q70_03596	0	0	0
Amar_Scaf_3576_1.37	0.009061	0.023074	3.86193	orexin receptor type 2-like	HCRTR2	T	orexin receptor activity
Amar_Scaf_4_0.1	3.35e-12	7.09e-11	3.85732	protocadherin Fat 1-like isoform X1	0	T	homophilic cell adhesion via plasma membrane adhesion molecules
Amar_Scaf_2100_1.12	6.94e-08	6.55e-07	3.85609	rho GTPase-activating protein 21-like isoform X4	ARHGAP21	T	GTPase activator activity
Amar_Scaf_650_5.92	0.012087	0.029484	3.8557	glutathione S-transferase omega-1-like	0	O	Glutathione S-Transferase
Amar_Scaf_2967_2.7	8.28e-14	2.29e-12	3.85464	sushi, von Willebrand factor type A, EGF and pentraxin domain-containing protein 1-like	0	T	Domain abundant in complement control proteins; SUSHI repeat; short complement-like repeat (SCR)
Amar_Scaf_650_5.29	0.00093	0.003203	3.85331	elongation of very long chain fatty acids protein 6-like	ELOVL6	I	Catalyzes the first and rate-limiting reaction of the four that constitute the long-chain fatty acids elongation cycle. This endoplasmic reticulum-bound enzymatic process, allows the addition of 2 carbons to the chain of long- and very long-chain fatty acids VLCFAs per cycle. Condensing enzyme that elongates fatty acids with 12, 14 and 16 carbons with higher activity toward C16 0 acyl-CoAs. Catal…
Amar_Scaf_3812_0.15	7.71e-20	5.37e-18	3.85	microtubule-associated serine/threonine-protein kinase 3-like	0	0	0
Amar_Scaf_3148_0.30	3.81e-06	2.46e-05	3.84917	protein ERGIC-53	0	U	Legume-like lectin family
Amar_Scaf_1380_0.7	3.09e-06	2.04e-05	3.84768	unconventional myosin-Ib-like isoform X5	Myo1C	Z	translation initiation factor activity
Amar_Scaf_1559_0.121	8.02e-11	1.32e-09	3.84234	glycine dehydrogenase (decarboxylating), mitochondrial-like	0	E	glycine dehydrogenase (decarboxylating) activity
Amar_Scaf_1960_1.150	0.000749	0.002656	3.83968	glycerophosphocholine phosphodiesterase GPCPD1 isoform X1	GPCPD1	C	starch binding
Amar_Scaf_3238_0.10	0.006448	0.017182	3.83776	beta-1,3-galactosyltransferase 1-like	B3GALT2	G	UDP-Gal betaGlcNAc beta 1,3-galactosyltransferase, polypeptide 2
Amar_Scaf_3054_0.5	0.001301	0.004306	3.83408	---NA---	0	0	0
Amar_Scaf_154_0.16	1.41e-06	1e-05	3.83356	protein toll-like	Tl	T	It is involved in the biological process described with signal transduction
Amar_Scaf_3081_0.8	6.24e-08	5.96e-07	3.83347	protein regulator of cytokinesis 1-like isoform X2	PRC1	DZ	protein regulator of cytokinesis
Amar_Scaf_1680_0.2	2.29e-16	9.5e-15	3.83233	dmX-like protein 2	DMXL1	U	dmX-like protein
Amar_Scaf_1220_0.13	0.012043	0.029401	3.83227	hypothetical protein	0	0	0
Amar_Scaf_277_0.3	1.07e-07	9.7e-07	3.83192	solute carrier family 12 member 4-like isoform X1	0	P	Solute carrier family 12
Amar_Scaf_188_1.103	0.000478	0.001794	3.83082	Zinc finger CW-type PWWP domain protein 1	ZCWPW1	S	Zinc finger CW-type PWWP domain protein 1
Amar_Scaf_1245_0.27	2.35e-06	1.58e-05	3.8291	maltase-glucoamylase, intestinal-like	0	G	Glycosyl hydrolases family 31
Amar_Scaf_1456_1.5	1.57e-05	8.7e-05	3.82729	probable C-mannosyltransferase DPY19L1	DPY19L1	S	peptidyl-tryptophan modification
Amar_Scaf_3789_0.11	2.56e-21	2.11e-19	3.8254	discoidin domain-containing receptor 2-like isoform X2	0	T	ATP binding. It is involved in the biological process described with protein phosphorylation
Amar_Scaf_1349_0.96	0.01309	0.031535	3.82529	---NA---	0	0	0
Amar_Scaf_320_0.35	0.007049	0.018559	3.82375	---NA---	0	0	0
Amar_Scaf_1461_0.11	6.18e-08	5.9e-07	3.81825	uncharacterized protein LOC112555210	0	0	0
Amar_Scaf_2254_0.10	1.35e-19	9.15e-18	3.81782	ribonuclease Oy-like	RNASET2	A	ribonuclease T2 activity
Amar_Scaf_4_3.8	1.22e-07	1.1e-06	3.81352	calnexin-like isoform X1	0	O	unfolded protein binding
Amar_Scaf_3854_0.77	2.64e-06	1.76e-05	3.81268	---NA---	0	0	0
Amar_Scaf_2836_2.4	3.92e-06	2.52e-05	3.81212	---NA---	0	0	0
Amar_Scaf_2159_0.76	0.000661	0.002385	3.80595	gastrula zinc finger protein XlCGF57.1-like isoform X7	0	0	0
Amar_Scaf_697_0.14	0.000481	0.001804	3.80453	---NA---	0	0	0
Amar_Scaf_1606_0.8	0.005888	0.0159	3.80065	ependymin-related protein 1-like	0	S	Ependymin
Amar_Scaf_1606_0.102	1.91e-13	4.96e-12	3.79717	kinesin-like protein KIF13A	KIF13B	Z	microtubule motor activity
Amar_Scaf_1886_0.5	2.36e-07	1.99e-06	3.79658	protein stoned-B-like	stnB	U	regulation of endocytosis
Amar_Scaf_443_0.14	1.31e-05	7.43e-05	3.7931	E3 ubiquitin-protein ligase RFWD2-like	RFWD2	S	Ring finger and WD repeat domain 2
Amar_Scaf_2894_1.130	3.6e-05	0.000182	3.79242	tricarboxylate transport protein, mitochondrial-like	0	C	Belongs to the mitochondrial carrier (TC 2.A.29) family
Amar_Scaf_510_0.41	1.16e-06	8.39e-06	3.79205	IgGFc-binding protein-like	0	0	0
Amar_Scaf_651_0.11	5.32e-07	4.16e-06	3.79021	LOW QUALITY PROTEIN: uncharacterized protein LOC112562112	0	0	0
Amar_Scaf_1811_0.24	0.000947	0.003254	3.78809	putative RNA-directed DNA polymerase from transposon X-element	0	S	carbohydrate binding
Amar_Scaf_2894_0.6	0.005594	0.015201	3.78627	phosphatidylserine decarboxylase proenzyme, mitochondrial-like isoform X1	PISD	I	Catalyzes the formation of phosphatidylethanolamine (PtdEtn) from phosphatidylserine (PtdSer). Plays a central role in phospholipid metabolism and in the interorganelle trafficking of phosphatidylserine
Amar_Scaf_2578_0.100	5.55e-07	4.33e-06	3.78581	kynurenine 3-monooxygenase-like	KMO	C	Catalyzes the hydroxylation of L-kynurenine (L-Kyn) to form 3-hydroxy-L-kynurenine (L-3OHKyn). Required for synthesis of quinolinic acid
Amar_Scaf_2866_0.67	0.017627	0.040583	3.78294	glutamate receptor ionotropic, kainate 3-like	0	U	AMPA glutamate receptor activity
Amar_Scaf_2105_0.13	1.44e-08	1.57e-07	3.78222	neurobeachin-like isoform X3	LRBA	U	protein kinase A binding
Amar_Scaf_485_0.18	4.18e-09	5.04e-08	3.7807	putative uncharacterized oxidoreductase YDR541C	0	I	transferase activity, transferring acyl groups other than amino-acyl groups
Amar_Scaf_176_0.120	0.015772	0.036944	3.77589	FMRFamide receptor-like	0	S	G-protein coupled receptor
Amar_Scaf_49_0.4	2.84e-06	1.88e-05	3.77577	balbiani ring protein 3-like	Pvf1	G	Belongs to the PDGF VEGF growth factor family
Amar_Scaf_277_1.5	0.004329	0.012195	3.77541	interferon-induced protein with tetratricopeptide repeats 5-like	IFIT1	S	Tetratricopeptide repeat
Amar_Scaf_1368_0.5	3.58e-13	9e-12	3.77412	vacuolar protein sorting-associated protein 13A-like isoform X1	0	U	Vacuolar Protein
Amar_Scaf_2815_0.0	1.22e-10	1.95e-09	3.77264	lipoamide acyltransferase component of branched-chain alpha-keto acid dehydrogenase complex, mitochondrial	DBT	C	e3 binding domain
Amar_Scaf_3368_0.263	0.009762	0.024606	3.77117	---NA---	0	0	0
Amar_Scaf_1305_2.201	1.62e-11	3.02e-10	3.77065	peregrin-like isoform X1	BRPF1	L	bromodomain and PHD
Amar_Scaf_731_0.1	0.008227	0.021237	3.76901	vesicular acetylcholine transporter	unc-17	U	acetate ester transmembrane transporter activity
Amar_Scaf_1766_1.121	3.06e-13	7.78e-12	3.76863	ankyrin-1-like isoform X46	0	0	0
Amar_Scaf_2996_0.6	2.67e-07	2.22e-06	3.76705	Mitochondrial pyruvate carrier 1	MPC1	C	mitochondrial pyruvate transmembrane transport
Amar_Scaf_1503_0.81	1.36e-11	2.57e-10	3.76646	glycerol kinase-like	GK	G	glycerol kinase activity
Amar_Scaf_3468_0.21	0.00245	0.007429	3.76624	---NA---	0	0	0
Amar_Scaf_2671_0.15	2.79e-10	4.2e-09	3.76552	uncharacterized protein LOC112559440	0	0	0
Amar_Scaf_377_2.125	0.002324	0.007101	3.76526	Neurogenic locus notch-like protein 3	0	T	negative regulation of canonical Wnt signaling pathway involved in cardiac muscle cell fate commitment
Amar_Scaf_3555_0.81	8e-05	0.000369	3.76402	protease-associated domain-containing protein 1-like	PRADC1	S	Protease-associated domain-containing protein 1
Amar_Scaf_2020_0.9	0.006388	0.017047	3.76387	uncharacterized protein LOC112568586 isoform X13	0	0	0
Amar_Scaf_315_0.13	0.011367	0.027972	3.76283	collagen-like protein	0	0	0
Amar_Scaf_1597_2.214	1.02e-10	1.65e-09	3.76104	rho GTPase-activating protein 26-like	ARHGAP42	T	GTPase activator activity
Amar_Scaf_1880_2.12	0.003857	0.011014	3.76085	---NA---	0	0	0
Amar_Scaf_1542_0.40	1.94e-08	2.05e-07	3.75651	chondroitin sulfate proteoglycan 4-like	CSPG4	T	tissue remodeling
Amar_Scaf_3837_2.108	0.003687	0.010583	3.7559	3-beta-hydroxysteroid-Delta(8),Delta(7)-isomerase	EBP	I	C-8 sterol isomerase activity
Amar_Scaf_3074_1.76	0.002521	0.007611	3.75086	urea-proton symporter DUR3-like	0	E	putrescine transmembrane transporter activity
Amar_Scaf_361_0.20	2.04e-20	1.52e-18	3.75023	carboxypeptidase D-like	CPD	S	Carboxypeptidase D
Amar_Scaf_102_0.2	0.002031	0.006319	3.74564	neural cell adhesion molecule L1-like protein	0	S	cell adhesion
Amar_Scaf_324_0.2	6.53e-06	3.98e-05	3.74538	poly [ADP-ribose] polymerase 12-like	0	S	WWE domain
Amar_Scaf_3486_0.51	0.005131	0.014137	3.74501	---NA---	POT1	S	positive regulation of DNA strand elongation
Amar_Scaf_557_0.8	0.000202	0.000838	3.74495	putative ATP-dependent RNA helicase TDRD9	spn-E	A	ATP-dependent RNA helicase
Amar_Scaf_1879_0.47	6.17e-10	8.68e-09	3.74028	zinc finger protein 345-like	0	S	zinc finger
Amar_Scaf_3159_0.245	4.14e-07	3.32e-06	3.74028	---NA---	0	0	0
Amar_Scaf_2033_0.78	0.004816	0.013384	3.73982	multidrug resistance-associated protein 1-like	0	Q	ATPase activity, coupled to transmembrane movement of substances
Amar_Scaf_3662_0.28	4.62e-07	3.65e-06	3.73889	transmembrane protein 229A-like	TMEM229A	S	Transmembrane protein 229A
Amar_Scaf_1273_0.94	4.32e-11	7.4e-10	3.73871	FERM, RhoGEF and pleckstrin domain-containing protein 1-like isoform X2	0	T	FERM adjacent (FA)
Amar_Scaf_3627_0.84	1.73e-05	9.5e-05	3.73832	solute carrier family 52, riboflavin transporter, member 2 isoform X1	0	S	Zgc 109744
Amar_Scaf_3841_0.34	1.49e-06	1.05e-05	3.73708	---NA---	0	0	0
Amar_Scaf_116_1.44	2.12e-06	1.44e-05	3.73607	chitinase-like lectin	0	G	Acidic mammalian chitinase-like
Amar_Scaf_2954_0.12	0.007502	0.0196	3.73604	---NA---	0	0	0
Amar_Scaf_2353_0.214	0.007922	0.020548	3.73456	---NA---	0	0	0
Amar_Scaf_1461_0.0	0.000491	0.001836	3.73268	omega-3 fatty acid desaturase, endoplasmic reticulum-like	0	I	Fatty acid desaturase
Amar_Scaf_2847_0.0	2.02e-05	0.000109	3.72946	receptor-type tyrosine-protein phosphatase kappa-like isoform X1	0	T	protein tyrosine phosphatase activity
Amar_Scaf_46_0.34	7.32e-13	1.74e-11	3.72632	rho GTPase-activating protein 190-like isoform X1	0	T	establishment or maintenance of actin cytoskeleton polarity
Amar_Scaf_1853_1.120	9.12e-09	1.02e-07	3.72588	ectopic P granules protein 5 homolog	0	O	protein 5 homolog
Amar_Scaf_2306_0.23	5.61e-15	1.92e-13	3.72327	retinoid X receptor	RXRA	K	9-cis retinoic acid receptor activity
Amar_Scaf_850_1.35	0.000913	0.003154	3.72207	mediator of RNA polymerase II transcription subunit 15-like isoform X3	0	T	macromolecule localization
Amar_Scaf_2073_1.61	1.45e-08	1.58e-07	3.72127	transcription factor MafB-like	MAFB	K	abducens nerve formation
Amar_Scaf_1505_0.10	1.84e-05	0.0001	3.71862	kinesin-like protein KIF28P isoform X8	0	Z	microtubule motor activity
Amar_Scaf_2601_0.12	8.14e-20	5.63e-18	3.71762	constitutive coactivator of PPAR-gamma-like protein 1 isoform X3	FAM120A	S	RNA binding
Amar_Scaf_1379_1.20	8.66e-06	5.15e-05	3.71744	---NA---	0	0	0
Amar_Scaf_3921_0.0	6.89e-10	9.63e-09	3.71674	spindle and kinetochore-associated protein 2-like	SKA2	S	regulation of microtubule polymerization or depolymerization
Amar_Scaf_2764_0.6	0.000477	0.00179	3.71503	beta-1,3-galactosyl-O-glycosyl-glycoprotein beta-1,6-N-acetylglucosaminyltransferase-like	gly-18	G	beta-1,3-galactosyl-O-glycosyl-glycoprotein beta-1,6-N-acetylglucosaminyltransferase activity
Amar_Scaf_924_0.58	0.000323	0.001266	3.71366	hypothetical protein C0Q70_11834	0	0	0
Amar_Scaf_307_0.99	8.27e-15	2.75e-13	3.71243	probable helicase senataxin	SETX	A	regulation of termination of RNA polymerase II transcription, poly(A)-coupled
Amar_Scaf_1721_0.20	4.52e-11	7.73e-10	3.71154	zinc finger protein 62 homolog	0	S	Zinc ion binding
Amar_Scaf_2123_0.2	4.37e-06	2.79e-05	3.71027	---NA---	0	0	0
Amar_Scaf_1766_3.109	6.97e-07	5.3e-06	3.70858	E3 ubiquitin-protein ligase SMURF2-like	0	O	engulfment of target by autophagosome
Amar_Scaf_1387_0.0	1.43e-08	1.56e-07	3.70723	nascent polypeptide-associated complex subunit alpha, muscle-specific form	0	V	ATPase activity, coupled to transmembrane movement of substances
Amar_Scaf_3364_0.22	0.009657	0.024375	3.70655	---NA---	0	0	0
Amar_Scaf_1880_2.19	2.49e-05	0.000131	3.70484	dystrophin-like isoform X2	0	Z	May play a role in anchoring the cytoskeleton to the plasma membrane
Amar_Scaf_1380_0.5	6.32e-07	4.84e-06	3.70435	unconventional myosin-Ib-like isoform X5	Myo1C	Z	translation initiation factor activity
Amar_Scaf_657_0.12	0.00216	0.006671	3.70432	---NA---	0	0	0
Amar_Scaf_1517_0.69	9.23e-05	0.000419	3.70211	3-ketoacyl-CoA thiolase, mitochondrial	ACAA2	I	acetyl-CoA C-acyltransferase activity
Amar_Scaf_1475_1.19	5e-11	8.49e-10	3.70161	inositol 1,4,5-trisphosphate receptor type 1-like isoform X3	0	T	inositol 1,4,5-trisphosphate-sensitive calcium-release channel activity
Amar_Scaf_2100_1.59	2.01e-09	2.58e-08	3.69952	zinc finger protein 761-like	creA	K	DNA-binding protein creA
Amar_Scaf_2407_0.142	6.64e-08	6.29e-07	3.69618	vacuolar protein sorting-associated protein 13A-like isoform X2	0	U	Vacuolar Protein
Amar_Scaf_3350_0.31	0.000275	0.001099	3.69196	alpha-L-fucosidase-like isoform X2	FUCA1	G	alpha-L-fucosidase activity
Amar_Scaf_2020_0.81	0.010545	0.026237	3.69049	uncharacterized protein LOC112568586 isoform X10	0	0	0
Amar_Scaf_1594_2.5	0.000132	0.000574	3.68815	alpha-2-macroglobulin-like protein	A2ML1	O	endopeptidase inhibitor activity
Amar_Scaf_3383_0.14	3.17e-11	5.57e-10	3.68791	putative extracellular sulfatase Sulf-1 homolog isoform X1	SULF1	G	esophagus smooth muscle contraction
Amar_Scaf_2055_1.12	4.55e-05	0.000224	3.68419	predicted protein	0	0	0
Amar_Scaf_2965_0.115	0.000337	0.001316	3.68411	uncharacterized protein LOC112553340 isoform X2	0	S	Wu fj29h11
Amar_Scaf_1281_0.22	3.17e-08	3.2e-07	3.68342	---NA---	0	0	0
Amar_Scaf_2390_0.4	0.00022	0.000902	3.68288	uncharacterized protein LOC112564677 isoform X4	0	0	0
Amar_Scaf_702_0.95	2.6e-06	1.74e-05	3.68139	---NA---	0	0	0
Amar_Scaf_2276_2.101	0.000168	0.000711	3.6813	---NA---	0	0	0
Amar_Scaf_1334_0.5	3.75e-09	4.57e-08	3.68065	protein KIAA0100-like isoform X2	KIAA0100	T	UPF0378 protein KIAA0100 homolog
Amar_Scaf_2216_0.12	9.59e-05	0.000433	3.67937	guanine nucleotide-binding protein G(i) alpha subunit	GNAI3	DT	G-protein beta/gamma-subunit complex binding
Amar_Scaf_61_0.12	0.000427	0.001625	3.67904	double-stranded RNA-specific adenosine deaminase	ADAR	A	double-stranded RNA adenosine deaminase activity
Amar_Scaf_754_1.1	1.24e-19	8.45e-18	3.67743	PHD finger protein 6-like	PHF6	K	PHD finger protein
Amar_Scaf_1779_0.6	1.02e-11	1.97e-10	3.67687	kelch-like protein 21	0	T	Kelch-like protein 21
Amar_Scaf_3696_0.53	2.82e-10	4.24e-09	3.67596	---NA---	smg	JT	sterile alpha motif domain containing
Amar_Scaf_3516_0.64	4.3e-05	0.000213	3.67562	GRIP and coiled-coil domain-containing protein 2-like	GCC2	U	GRIP and coiled-coil domain containing 2
Amar_Scaf_432_0.33	6.47e-05	0.000305	3.67326	NGFI-A-binding protein 1-like isoform X5	0	K	negative regulation of transcription, DNA-templated
Amar_Scaf_20_2.13	0.001439	0.004701	3.67296	---NA---	0	0	0
Amar_Scaf_732_2.27	6.83e-05	0.000321	3.67005	---NA---	0	0	0
Amar_Scaf_1563_0.1	8.79e-25	1.1e-22	3.66656	tyrosine-protein kinase PR2-like isoform X1	0	T	non-membrane spanning protein tyrosine kinase activity
Amar_Scaf_3517_0.3	0.001613	0.005183	3.66384	uncharacterized oxidoreductase C663.09c-like	0	Q	Belongs to the short-chain dehydrogenases reductases (SDR) family
Amar_Scaf_3389_0.75	1.08e-09	1.45e-08	3.66115	Hermansky-Pudlak syndrome 5 protein homolog isoform X1	HPS5	I	Hermansky-Pudlak syndrome 5
Amar_Scaf_2949_0.14	1.51e-06	1.06e-05	3.66048	ras-GEF domain-containing family member 1B-like isoform X1	0	T	Guanyl-nucleotide exchange factor activity. It is involved in the biological process described with regulation of small GTPase mediated signal transduction
Amar_Scaf_2129_0.146	1.28e-13	3.43e-12	3.65817	---NA---	0	0	0
Amar_Scaf_1074_0.122	5.46e-06	3.4e-05	3.65736	RNA exonuclease 5-like	REXO5	L	exonuclease activity
Amar_Scaf_3271_0.9	0.000344	0.001339	3.65711	glycine receptor subunit alpha-2-like	GLRA3	T	extracellularly glycine-gated chloride channel activity
Amar_Scaf_2628_0.40	1.3e-06	9.29e-06	3.65593	uncharacterized threonine-rich GPI-anchored glycoprotein PJ4664.02-like	RLF	S	zinc finger
Amar_Scaf_1597_0.14	3.13e-16	1.27e-14	3.65575	uncharacterized protein LOC112560268 isoform X1	0	S	Acyclic terpene utilisation family protein AtuA
Amar_Scaf_2342_0.29	0.006928	0.018284	3.65508	---NA---	0	0	0
Amar_Scaf_37_1.34	8.02e-06	4.8e-05	3.6523	leucine-rich repeat serine/threonine-protein kinase 1-like isoform X1	LRRK1	T	negative regulation of thioredoxin peroxidase activity by peptidyl-threonine phosphorylation
Amar_Scaf_930_0.13	4.42e-10	6.43e-09	3.65163	oxysterol-binding protein-related protein 2-like	OSBPL2	T	Oxysterol binding protein-like 2a
Amar_Scaf_1746_0.49	0.000131	0.00057	3.64867	protein DBF4 homolog B-like	DBF4	DL	Protein DBF4 homolog A
Amar_Scaf_647_0.1	0.001611	0.00518	3.64354	LOW QUALITY PROTEIN: uncharacterized protein LOC112575172	0	S	Glycosyltransferase sugar-binding region containing DXD motif
Amar_Scaf_3571_0.87	2.16e-13	5.59e-12	3.64329	nuclear receptor ROR-beta-like isoform X2	0	K	steroid hormone mediated signaling pathway
Amar_Scaf_277_0.1	0.02021	0.045643	3.64284	cAMP-regulated D2 protein-like	0	T	Belongs to the type-B carboxylesterase lipase family
Amar_Scaf_3802_2.5	0.00441	0.012392	3.64208	1-phosphatidylinositol 4,5-bisphosphate phosphodiesterase epsilon-1-like	0	I	calcium-dependent phospholipase C activity
Amar_Scaf_2109_1.2	9.17e-05	0.000417	3.64033	---NA---	0	0	0
Amar_Scaf_3304_0.81	1.31e-05	7.44e-05	3.63883	Triple functional domain protein	SESTD1	T	negative regulation of calcium ion transmembrane transport via high voltage-gated calcium channel
Amar_Scaf_1436_0.87	1.14e-11	2.18e-10	3.63657	formimidoyltransferase-cyclodeaminase isoform X2	FTCD	E	formimidoyltetrahydrofolate cyclodeaminase activity
Amar_Scaf_3875_0.17	5.86e-09	6.82e-08	3.6364	structural maintenance of chromosomes flexible hinge domain-containing protein 1-like	SMCHD1	S	inactivation of X chromosome by DNA methylation
Amar_Scaf_1763_0.161	0.016047	0.03751	3.63131	---NA---	0	O	G-protein coupled receptor activity
Amar_Scaf_3519_0.60	0.000218	0.000897	3.63095	Homeobox protein Nkx-2.2a	NKX2-2	K	ventral spinal cord interneuron fate determination
Amar_Scaf_272_0.1	2.78e-05	0.000144	3.6307	cysteine sulfinic acid decarboxylase-like	0	E	sulfinoalanine decarboxylase activity
Amar_Scaf_1379_0.53	1.86e-05	0.000101	3.63066	PREDICTED: uncharacterized protein LOC106074635	0	0	0
Amar_Scaf_1813_3.5	1.08e-07	9.78e-07	3.62896	---NA---	0	0	0
Amar_Scaf_1991_0.31	0.005236	0.014372	3.62121	delta and Notch-like epidermal growth factor-related receptor	0	T	Calcium ion binding
Amar_Scaf_3640_0.43	0.003266	0.009524	3.62055	lysyl oxidase homolog 3A-like	SCRAL1	T	protein-lysine 6-oxidase activity
Amar_Scaf_2049_3.12	0.000725	0.002585	3.61945	Collagenase 3	MMP13	OW	Plays a role in the degradation of extracellular matrix proteins including fibrillar collagen, fibronectin, TNC and ACAN. Cleaves triple helical collagens, including type I, type II and type III collagen, but has the highest activity with soluble type II collagen. Can also degrade collagen type IV, type XIV and type X. May also function by activating or degrading key regulatory proteins, such as …
Amar_Scaf_2002_0.13	4e-08	3.95e-07	3.61893	peroxisomal membrane protein 11A-like	0	U	Peroxisomal biogenesis factor 11 (PEX11)
Amar_Scaf_2167_1.36	0.000128	0.000557	3.61881	gastrula zinc finger protein XlCGF57.1-like	ZNF512	K	Zinc finger protein
Amar_Scaf_3098_0.42	5.07e-13	1.24e-11	3.61831	serine/threonine-protein kinase S6KL-like	Pk17E	T	ATP binding. It is involved in the biological process described with protein phosphorylation
Amar_Scaf_603_1.5	0.004709	0.013133	3.6172	alkaline phosphatase-like	ALPL	P	alkaline phosphatase activity
Amar_Scaf_2484_0.75	0.005735	0.01554	3.61588	iduronate 2-sulfatase-like	IDS	P	iduronate-2-sulfatase activity
Amar_Scaf_3162_0.39	1.11e-12	2.58e-11	3.61549	hypothetical protein C0Q70_12253	0	0	0
Amar_Scaf_745_0.72	2.65e-09	3.32e-08	3.61058	alpha-N-acetylgalactosaminidase-like	0	G	alpha-galactosidase activity
Amar_Scaf_2291_0.0	0.000245	0.000993	3.60992	---NA---	0	0	0
Amar_Scaf_1518_0.14	3.04e-05	0.000157	3.60906	solute carrier family 12 member 2	SLC12A2	P	Solute carrier family 12
Amar_Scaf_951_0.5	3.5e-08	3.49e-07	3.60839	A-kinase anchor protein 10, mitochondrial-like	AKAP10	T	protein kinase A binding
Amar_Scaf_3877_0.0	0.003182	0.009315	3.60823	---NA---	0	0	0
Amar_Scaf_1836_1.68	0.02145	0.047931	3.60647	collagen alpha-1(X) chain	0	0	0
Amar_Scaf_2130_2.74	9.13e-12	1.79e-10	3.6061	lon protease homolog 2, peroxisomal	LONP2	O	ATP-dependent peptidase activity
Amar_Scaf_651_0.150	2.61e-06	1.74e-05	3.60492	double-stranded RNA-binding protein Staufen homolog isoform X2	0	0	0
Amar_Scaf_2055_2.237	1.76e-06	1.22e-05	3.60141	---NA---	0	0	0
Amar_Scaf_767_0.168	0.000268	0.001075	3.60113	espin-like isoform X1	ESPN	S	Espin isoform X1
Amar_Scaf_2100_1.178	2.63e-09	3.3e-08	3.60037	zinc finger protein MSN2-like isoform X13	0	S	zinc finger
Amar_Scaf_2031_0.25	2.82e-14	8.59e-13	3.59827	WD repeat and SOCS box-containing protein 1	WSB1	S	protein modification by small protein conjugation
Amar_Scaf_465_0.9	1.04e-12	2.42e-11	3.598	uncharacterized protein LOC112563848 isoform X2	0	0	0
Amar_Scaf_3332_0.10	2.11e-10	3.25e-09	3.59675	membrane frizzled-related protein	0	T	Belongs to the G-protein coupled receptor Fz Smo family
Amar_Scaf_1707_0.67	0.001161	0.003902	3.5966	---NA---	0	0	0
Amar_Scaf_3802_2.0	0.009516	0.024071	3.59588	1-phosphatidylinositol 4,5-bisphosphate phosphodiesterase epsilon-1-like isoform X1	0	I	calcium-dependent phospholipase C activity
Amar_Scaf_2512_1.43	0.000146	0.00063	3.59584	ethanolamine-phosphate cytidylyltransferase-like	Pect	I	ethanolamine-phosphate cytidylyltransferase activity
Amar_Scaf_2584_0.1	0.000356	0.00138	3.59483	---NA---	0	0	0
Amar_Scaf_2865_0.3	0.000175	0.000737	3.59464	neuroblastoma-amplified sequence-like	NBAS	S	sequence
Amar_Scaf_118_0.37	1.42e-06	1e-05	3.59382	zinc finger protein 429	ZNF131	K	Zinc finger protein 131
Amar_Scaf_3385_0.0	2.26e-07	1.92e-06	3.59026	semaphorin-2A-like	Sema-2a	T	olfactory bulb axon guidance
Amar_Scaf_1436_0.81	5.57e-09	6.52e-08	3.58972	serine/threonine-protein kinase OSR1-like	STK39	T	cellular hypotonic response
Amar_Scaf_640_0.0	1.9e-14	6e-13	3.58809	protein NRDE2 homolog	NRDE2	S	chromatin silencing by small RNA
Amar_Scaf_934_0.54	1.71e-11	3.17e-10	3.58714	Stromal cell-derived factor 2-like protein	0	K	DNA methylation involved in gamete generation
Amar_Scaf_1789_0.8	2.42e-11	4.33e-10	3.58696	probable ATP-dependent RNA helicase DDX31	DDX31	A	RNA secondary structure unwinding
Amar_Scaf_979_2.71	6.61e-07	5.04e-06	3.58354	msx2-interacting protein-like	0	S	dosage compensation by inactivation of X chromosome
Amar_Scaf_2980_1.3	2.03e-09	2.61e-08	3.58278	---NA---	0	0	0
Amar_Scaf_1253_0.6	4.03e-09	4.89e-08	3.5824	histone-lysine N-methyltransferase NSD2 isoform X1	WHSC1L1	K	Histone-lysine N-methyltransferase
Amar_Scaf_3555_1.60	0.000121	0.000533	3.58153	Bladder cancer-associated protein	BLCAP	S	apoptotic nuclear changes
Amar_Scaf_2377_0.17	0.000575	0.00211	3.58153	---NA---	0	0	0
Amar_Scaf_2484_4.74	0.013328	0.032058	3.57878	Blastula protease 10	NCAN	T	neurocan
Amar_Scaf_2457_1.52	0.000304	0.001201	3.57546	DNA mismatch repair protein Mlh3-like	0	L	MutL C terminal dimerisation domain
Amar_Scaf_438_2.5	0.000225	0.00092	3.57412	leishmanolysin-like peptidase	0	MV	Leishmanolysin
Amar_Scaf_2535_0.2	0.009449	0.023927	3.57311	---NA---	0	0	0
Amar_Scaf_3895_0.22	1.57e-16	6.84e-15	3.5699	mitogen-activated protein kinase kinase kinase 21-like isoform X1	LMTK2	T	myosin VI binding
Amar_Scaf_2313_0.83	1.07e-06	7.82e-06	3.56472	filamin-C isoform X1	FLNB	Z	Filamin C, gamma
Amar_Scaf_1817_0.0	7.86e-05	0.000363	3.56109	---NA---	0	0	0
Amar_Scaf_1226_1.27	1.28e-09	1.71e-08	3.56053	transcription factor E2F8 isoform X1	E2F8	K	positive regulation of DNA endoreduplication
Amar_Scaf_3324_0.92	0.00017	0.000719	3.56015	solute carrier family 25 member 51-like	SLC25A51	C	mitochondrial transport
Amar_Scaf_533_0.79	2.23e-09	2.84e-08	3.55959	partitioning defective 3 homolog isoform X1	PARD3	S	partitioning defective 3 homolog
Amar_Scaf_505_0.37	6.37e-07	4.88e-06	3.55926	kinase D-interacting substrate of 220 kDa-like	KIDINS220	J	nerve growth factor signaling pathway
Amar_Scaf_818_0.91	2.6e-12	5.63e-11	3.55723	phosphorylated CTD-interacting factor 1-like	PCIF1	A	negative regulation of phosphatase activity
Amar_Scaf_526_0.4	5.47e-06	3.4e-05	3.55643	monocarboxylate transporter 12-like isoform X1	SLC16A12	G	creatine transmembrane transporter activity
Amar_Scaf_2254_2.30	0.000394	0.001511	3.5556	---NA---	0	0	0
Amar_Scaf_3094_0.13	9.57e-13	2.25e-11	3.55373	furin-like protease kpc-1 isoform X6	FURIN	O	Belongs to the peptidase S8 family
Amar_Scaf_3271_2.67	5.11e-11	8.65e-10	3.55333	PDZ domain-containing protein 8 isoform X1	0	S	It is involved in the biological process described with intracellular signal transduction
Amar_Scaf_3508_0.3	7.84e-05	0.000363	3.55192	S-adenosylmethionine decarboxylase proenzyme-like	AMD1	T	S-adenosylmethioninamine biosynthetic process
Amar_Scaf_2377_0.18	4.47e-07	3.56e-06	3.55153	toll-like receptor 2 type-2	TLR1	T	toll-like receptor 6 signaling pathway
Amar_Scaf_2772_0.18	1.1e-09	1.49e-08	3.55061	alkyldihydroxyacetonephosphate synthase, peroxisomal-like	AGPS	C	Catalyzes the exchange of an acyl for a long-chain alkyl group and the formation of the ether bond in the biosynthesis of ether phospholipids
Amar_Scaf_3576_0.3	8.12e-10	1.12e-08	3.54837	histone-lysine N-methyltransferase, H3 lysine-79 specific-like isoform X2	DOT1L	B	Histone-lysine N-methyltransferase, H3 lysine-79 specific
Amar_Scaf_188_2.54	3.12e-09	3.87e-08	3.54837	period circadian protein-like isoform X3	PER2	T	rhythmic process
Amar_Scaf_1355_0.87	1.24e-16	5.48e-15	3.54771	serine/threonine-protein kinase PAK mbt-like	PAK7	T	Rac GTPase binding
Amar_Scaf_2744_0.3	0.011178	0.027587	3.54441	beta-lactamase-like protein 2-like	0	T	Beta-lactamase
Amar_Scaf_2111_0.5	6.7e-06	4.08e-05	3.54368	---NA---	0	0	0
Amar_Scaf_3271_2.5	1.1e-08	1.23e-07	3.5432	putative polypeptide N-acetylgalactosaminyltransferase 10	0	O	N-acetylgalactosaminyltransferase
Amar_Scaf_1507_0.0	4.73e-06	2.99e-05	3.54305	protocadherin-9-like isoform X1	0	S	Protocadherin 20
Amar_Scaf_1500_1.23	8.94e-06	5.3e-05	3.54234	---NA---	0	0	0
Amar_Scaf_3861_0.1	7.25e-10	1.01e-08	3.54159	carboxyl-terminal PDZ ligand of neuronal nitric oxide synthase protein-like	NOS1AP	T	positive regulation of peptidyl-cysteine S-nitrosylation
Amar_Scaf_3472_0.24	0.000303	0.001197	3.54012	peroxidasin homolog	PXDN	T	Peroxidasin homolog
Amar_Scaf_3304_0.200	5.22e-06	3.27e-05	3.54002	D-beta-hydroxybutyrate dehydrogenase, mitochondrial-like	0	Q	3-hydroxybutyrate dehydrogenase activity
Amar_Scaf_2547_0.7	1.9e-05	0.000103	3.53983	heparan sulfate 2-O-sulfotransferase 1-like isoform X2	Hs2st	O	Sulfotransferase activity
Amar_Scaf_3192_0.3	0.004809	0.013365	3.53905	ABC transporter F family member 4-like	0	S	Wax ester synthase-like Acyl-CoA acyltransferase domain
Amar_Scaf_1919_0.3	1.33e-09	1.77e-08	3.53895	forkhead box protein K1-like isoform X1	0	K	DNA-binding transcription factor activity, RNA polymerase II-specific
Amar_Scaf_2061_0.30	8.31e-07	6.22e-06	3.53825	Ras-related protein Rab-27A	RAB27A	U	positive regulation of constitutive secretory pathway
Amar_Scaf_2209_0.75	0.011336	0.027904	3.53774	---NA---	0	0	0
Amar_Scaf_1327_0.9	2.51e-07	2.1e-06	3.53715	telomerase protein component 1-like	0	S	telomerase activity
Amar_Scaf_629_1.14	4.78e-05	0.000234	3.53597	inositol 1,4,5-trisphosphate receptor type 2-like	0	T	inositol 1,4,5-trisphosphate-sensitive calcium-release channel activity
Amar_Scaf_307_0.10	0.000125	0.000545	3.53534	thymidine phosphorylase	TYMP	G	Catalyzes the reversible phosphorolysis of thymidine. The produced molecules are then utilized as carbon and energy sources or in the rescue of pyrimidine bases for nucleotide synthesis
Amar_Scaf_49_0.10	1.85e-09	2.39e-08	3.53383	mediator of RNA polymerase II transcription subunit 16-like	MED16	S	mediator of RNA polymerase II transcription subunit
Amar_Scaf_2660_0.3	2.64e-09	3.32e-08	3.53033	pleckstrin homology domain-containing family M member 2-like	PLEKHM2	T	RUN
Amar_Scaf_1074_0.16	8.39e-05	0.000385	3.52639	uncharacterized exonuclease C637.09-like	REXO5	L	exonuclease activity
Amar_Scaf_2000_0.12	2.47e-06	1.65e-05	3.5226	---NA---	0	0	0
Amar_Scaf_2815_3.92	6.25e-07	4.8e-06	3.52053	ethanolaminephosphotransferase 1-like	EPT1	I	diacylglycerol cholinephosphotransferase activity
Amar_Scaf_3571_0.78	1.06e-20	8.18e-19	3.51933	lysosomal-trafficking regulator-like isoform X1	LYST	TU	endosome to lysosome transport via multivesicular body sorting pathway
Amar_Scaf_979_0.0	0.00462	0.012905	3.51707	---NA---	0	0	0
Amar_Scaf_2253_1.2	0.009837	0.024755	3.51681	protein FAM234B-like	KIAA1467	S	Family with sequence similarity 234 member B
Amar_Scaf_715_1.1	2.41e-11	4.33e-10	3.51485	GDNF-inducible zinc finger protein 1	0	S	Zinc finger, C2H2 type
Amar_Scaf_3763_2.125	2.89e-06	1.92e-05	3.51438	---NA---	0	0	0
Amar_Scaf_264_0.77	1.19e-10	1.91e-09	3.51429	ADP-ribosylation factor	0	0	0
Amar_Scaf_3424_1.16	1.8e-13	4.69e-12	3.51264	ATP-binding cassette sub-family G member 1-like isoform X1	ABCG4	Q	sterol-transporting ATPase activity
Amar_Scaf_1328_0.6	0.001322	0.00437	3.51252	tubby-related protein 4-like	TULP4	S	protein localization to cilium
Amar_Scaf_3462_0.0	0.000888	0.003082	3.51214	early nodulin-75-like	0	0	0
Amar_Scaf_2745_0.6	0.00483	0.013419	3.51204	predicted protein	0	G	glycoside hydrolase family 63
Amar_Scaf_432_0.4	0.00735	0.019261	3.50744	---NA---	0	0	0
Amar_Scaf_11_0.185	1.46e-07	1.29e-06	3.50581	---NA---	0	0	0
Amar_Scaf_155_0.68	1.78e-07	1.54e-06	3.50051	peptide-N(4)-(N-acetyl-beta-glucosaminyl)asparagine amidase-like	NGLY1	O	peptide-N4-(N-acetyl-beta-glucosaminyl)asparagine amidase activity
Amar_Scaf_2130_1.7	1.85e-08	1.97e-07	3.4997	lisH domain and HEAT repeat-containing protein KIAA1468 homolog isoform X2	KIAA1468	T	Lissencephaly type-1-like homology motif
Amar_Scaf_1381_0.138	0.000372	0.001435	3.49749	calcium-transporting ATPase sarcoplasmic/endoplasmic reticulum type isoform X1	0	P	This magnesium-dependent enzyme catalyzes the hydrolysis of ATP coupled with the transport of calcium
Amar_Scaf_1461_0.17	0.00017	0.000718	3.49734	agmatinase, mitochondrial	AGMAT	E	agmatinase activity
Amar_Scaf_266_0.9	1.35e-10	2.13e-09	3.49698	pectin acetylesterase 5-like	0	M	Pectinacetylesterase
Amar_Scaf_754_0.49	0.001031	0.003511	3.49609	predicted protein	0	0	0
Amar_Scaf_2586_0.9	3.5e-10	5.15e-09	3.49553	zinc finger protein 721-like	0	S	Zinc finger, C2H2 type
Amar_Scaf_1327_0.4	5.9e-12	1.2e-10	3.49484	type I inositol 1,4,5-trisphosphate 5-phosphatase-like isoform X1	INPP5A	I	inositol-polyphosphate 5-phosphatase activity
Amar_Scaf_812_0.1	5e-10	7.2e-09	3.48662	disabled homolog 2-interacting protein-like isoform X12	0	T	It is involved in the biological process described with regulation of Ras GTPase activity
Amar_Scaf_2785_0.3	1.01e-09	1.38e-08	3.48622	C-Maf-inducing protein-like	0	S	c-Maf inducing protein
Amar_Scaf_1342_0.35	0.005142	0.014159	3.48545	sodium- and chloride-dependent GABA transporter 1-like	0	T	Solute carrier family 6 (neurotransmitter transporter, GABA), member 1a
Amar_Scaf_1223_0.36	8.73e-07	6.5e-06	3.48517	zinc finger protein 135-like isoform X10	0	S	zinc finger
Amar_Scaf_1387_0.60	7.44e-07	5.62e-06	3.48448	flocculation protein FLO11-like	0	V	ATPase activity, coupled to transmembrane movement of substances
Amar_Scaf_721_0.10	4.64e-06	2.94e-05	3.48422	ganglioside-induced differentiation-associated protein 1-like	GDAP1	O	Ganglioside-induced differentiation-associated protein 1
Amar_Scaf_3472_0.0	4.09e-05	0.000204	3.48073	peroxidasin homolog isoform X1	PXDNL	T	Peroxidasin homolog
Amar_Scaf_2059_0.46	0.001117	0.003773	3.48056	histone H3	HIST2H3A	B	protein heterodimerization activity
Amar_Scaf_629_1.1	1.87e-16	7.94e-15	3.47987	importin-4-like isoform X2	IPO4	UY	ribosomal protein import into nucleus
Amar_Scaf_3860_0.3	8.96e-14	2.46e-12	3.47954	ral guanine nucleotide dissociation stimulator-like 1	RALGDS	T	Ral guanyl-nucleotide exchange factor activity
Amar_Scaf_2033_0.11	1.58e-13	4.15e-12	3.479	Peroxisomal membrane protein 11C	PEX11G	U	peroxisome fission
Amar_Scaf_48_0.5	1.21e-08	1.34e-07	3.47773	ganglioside-induced differentiation-associated protein 1-like	GDAP1	O	Ganglioside-induced differentiation-associated protein 1
Amar_Scaf_789_0.71	1.96e-05	0.000106	3.47771	laminin subunit alpha-2-like isoform X2	0	W	regulation of embryonic development
Amar_Scaf_1853_0.0	2.1e-05	0.000113	3.47707	---NA---	0	0	0
Amar_Scaf_1853_1.61	1.04e-17	5.39e-16	3.47545	protein TASOR isoform X1	FAM208A	S	nucleic acid-templated transcription
Amar_Scaf_2109_0.2	1.12e-08	1.24e-07	3.47485	protein FAM160B1-like isoform X2	FAM160B1	S	Retinoic acid induced 16-like protein
Amar_Scaf_2258_0.1	0.002356	0.007179	3.4741	---NA---	0	0	0
Amar_Scaf_3192_0.21	1.64e-13	4.29e-12	3.47179	beta-1,4-N-acetylgalactosaminyltransferase bre-4-like	0	G	Catalyzes the transfer of galactose onto proteins or lipids. Required for susceptibility to pore-forming crystal toxins in conjunction with bre-1, bre-2
Amar_Scaf_1842_0.6	0.002778	0.008267	3.47158	microneme protein 12, putative	0	0	0
Amar_Scaf_713_0.2	4.49e-13	1.12e-11	3.47032	glutamate receptor ionotropic, kainate 2-like isoform X1	0	EPT	extracellularly glutamate-gated ion channel activity
Amar_Scaf_1226_0.7	0.011282	0.027806	3.46995	kielin/chordin-like protein	0	S	serine-type endopeptidase inhibitor activity
Amar_Scaf_2483_0.73	0.003402	0.009865	3.46528	Protein artemis	DCLRE1C	L	protection from non-homologous end joining at telomere
Amar_Scaf_3737_0.0	0.019577	0.044435	3.46525	sodium-coupled monocarboxylate transporter 1-like	SLC5A6	P	propionate transmembrane transporter activity
Amar_Scaf_2909_0.5	1.54e-14	4.91e-13	3.46463	protein FAN-like	NSMAF	TU	sphingomyelin phosphodiesterase activator activity
Amar_Scaf_2924_0.13	0.001641	0.005262	3.46347	---NA---	0	0	0
Amar_Scaf_246_1.75	3.45e-07	2.81e-06	3.46302	---NA---	0	0	0
Amar_Scaf_329_0.22	2.5e-05	0.000131	3.46199	predicted protein	0	0	0
Amar_Scaf_2219_1.13	1.73e-06	1.2e-05	3.46119	probable nuclear hormone receptor HR3 isoform X2	Hr46	K	zinc ion binding. It is involved in the biological process described with steroid hormone mediated signaling pathway
Amar_Scaf_2076_1.7	0.010205	0.025528	3.46012	PawS-like protein 1f	0	0	0
Amar_Scaf_145_0.0	5.59e-10	7.99e-09	3.45841	poly [ADP-ribose] polymerase 6-like	0	G	Poly (ADP-ribose) polymerase
Amar_Scaf_3074_0.3	0.000262	0.001055	3.45823	---NA---	0	0	0
Amar_Scaf_650_7.7	1.53e-07	1.34e-06	3.45627	neurobeachin-like protein 1	NBEAL1	U	platelet formation
Amar_Scaf_355_0.8	1.12e-12	2.6e-11	3.4541	ras-related protein Rab-31-like isoform X1	0	U	GTP binding. It is involved in the biological process described with protein transport
Amar_Scaf_1594_0.61	8.12e-10	1.12e-08	3.45361	---NA---	uba6	O	ubiquitin activating enzyme activity
Amar_Scaf_509_1.46	1.58e-09	2.07e-08	3.45202	metalloreductase STEAP4-like	STEAP2	S	metalloreductase
Amar_Scaf_1800_0.66	6.27e-06	3.85e-05	3.45034	mitogen-activated protein kinase 14b	MAPK14	T	MAP kinase activity
Amar_Scaf_1525_0.4	2.09e-16	8.8e-15	3.44927	E3 ubiquitin-protein ligase MIB1-like	0	O	It is involved in the biological process described with protein ubiquitination
Amar_Scaf_1960_1.52	0.000147	0.000634	3.44913	glycerophosphocholine phosphodiesterase GPCPD1-like isoform X1	0	L	Starch binding domain
Amar_Scaf_3127_0.86	0.000462	0.001744	3.44761	alpha-L-fucosidase-like	FUCA1	G	alpha-L-fucosidase activity
Amar_Scaf_2512_2.11	0.000573	0.002105	3.44625	---NA---	0	0	0
Amar_Scaf_1072_0.18	4.61e-13	1.14e-11	3.44297	rho guanine nucleotide exchange factor 4-like isoform X3	ARHGEF4	T	Rac guanyl-nucleotide exchange factor activity
Amar_Scaf_1500_1.124	0.00826	0.021311	3.44208	dynein heavy chain 10, axonemal-like isoform X1	DNAH10	Z	ATP-dependent microtubule motor activity, minus-end-directed
Amar_Scaf_467_0.6	4.62e-08	4.53e-07	3.44039	inter-alpha-trypsin inhibitor heavy chain H3-like isoform X1	ITIH3	W	hyaluronan metabolic process
Amar_Scaf_3837_0.0	0.000275	0.001098	3.4354	E3 ubiquitin-protein ligase PDZRN3-like	PDZRN4	S	neuromuscular junction development
Amar_Scaf_650_1.80	0.000104	0.000463	3.4341	fatty acid synthase-like	FASN	I	3-hydroxyacyl-[acyl-carrier-protein] dehydratase activity
Amar_Scaf_3485_0.3	0.016535	0.038493	3.43385	---NA---	0	0	0
Amar_Scaf_2563_0.16	0.009772	0.024622	3.43089	atypical chemokine receptor 2-like	0	0	0
Amar_Scaf_919_0.154	0.000404	0.001548	3.43065	collagen alpha-1(X) chain-like	0	0	0
Amar_Scaf_3561_0.59	5.23e-07	4.1e-06	3.42999	protein kinase C-binding protein NELL1-like	0	T	Protein kinase c-binding protein
Amar_Scaf_2073_4.2	5.01e-12	1.03e-10	3.42838	zinc finger protein 507-like	ZNF507	S	zinc finger protein 507
Amar_Scaf_1309_0.90	1.34e-14	4.35e-13	3.42772	TBC1 domain family member 25-like	TBC1D25	T	regulation of vesicle fusion
Amar_Scaf_383_0.6	0.000937	0.003222	3.42601	---NA---	0	0	0
Amar_Scaf_3081_1.2	4.75e-05	0.000233	3.42564	hexosaminidase D-like	HEXDC	S	PFAM Glycoside hydrolase, family 20
Amar_Scaf_2558_0.28	4.26e-08	4.19e-07	3.42451	collagen alpha-1(XII) chain-like isoform X1	0	0	0
Amar_Scaf_3696_0.0	1.41e-19	9.51e-18	3.4242	hypothetical protein LOTGIDRAFT_116380, partial	0	0	0
Amar_Scaf_657_1.8	2.03e-05	0.00011	3.42231	tubulin alpha-3 chain isoform X1	0	Z	structural constituent of cytoskeleton
Amar_Scaf_3802_1.133	0.011058	0.027343	3.42186	cGMP-specific 3',5'-cyclic phosphodiesterase-like isoform X1	0	T	3',5'-cyclic-GMP phosphodiesterase activity
Amar_Scaf_1895_0.2	2.65e-14	8.14e-13	3.41928	ubiquitin carboxyl-terminal hydrolase 32-like	USP32	O	thiol-dependent ubiquitin-specific protease activity
Amar_Scaf_1525_0.12	1.71e-05	9.41e-05	3.41843	A disintegrin and metalloproteinase with thrombospondin motifs 6	ADAMTS6	O	PLAC (protease and lacunin) domain
Amar_Scaf_1766_1.19	0.000156	0.000668	3.41821	RING finger protein unkempt homolog	UNK	O	polysome binding
Amar_Scaf_448_1.27	0.000408	0.00156	3.4178	RUN domain-containing protein 3B isoform X2	RUNDC3B	T	RUN domain
Amar_Scaf_3021_0.301	2.95e-09	3.68e-08	3.41757	polycomb group RING finger protein 3-like	PCGF3	O	inactivation of X chromosome by genetic imprinting
Amar_Scaf_3499_0.27	0.002701	0.008073	3.41747	glycerol-3-phosphate cytidylyltransferase	0	S	Cytidylyltransferase-like
Amar_Scaf_1742_0.5	5.9e-14	1.69e-12	3.41733	syntaxin-binding protein 4-like	STXBP4	S	Domain present in PSD-95, Dlg, and ZO-1/2.
Amar_Scaf_264_2.21	1.34e-07	1.19e-06	3.41677	sphingosine-1-phosphate phosphatase 2-like	0	I	dihydrosphingosine-1-phosphate phosphatase activity
Amar_Scaf_2002_0.11	0.014286	0.034015	3.41529	fungal protease inhibitor-1-like	0	0	0
Amar_Scaf_615_0.0	0.005077	0.014014	3.41318	---NA---	0	0	0
Amar_Scaf_3776_0.15	0.01782	0.040971	3.41299	---NA---	0	0	0
Amar_Scaf_3077_0.72	1.45e-12	3.3e-11	3.41281	thioredoxin domain-containing protein 5	0	O	protein disulfide isomerase activity
Amar_Scaf_2724_0.274	5.28e-06	3.3e-05	3.41279	Protein CBG26249	0	0	0
Amar_Scaf_2130_2.116	0.000118	0.000521	3.41164	chromodomain-helicase-DNA-binding protein 8-like isoform X1	CHD7	K	right ventricular compact myocardium morphogenesis
Amar_Scaf_1734_2.29	0.002136	0.006607	3.4116	squalene monooxygenase	SQLE	I	squalene monooxygenase activity
Amar_Scaf_2864_0.82	1.92e-07	1.66e-06	3.40753	serine/threonine-protein phosphatase 2A regulatory subunit B'' subunit beta-like isoform X1	0	A	Calcium ion binding
Amar_Scaf_553_0.2	1.97e-05	0.000106	3.40686	frizzled-10	FZD9	T	cerebellum vasculature morphogenesis
Amar_Scaf_2495_0.39	1.48e-10	2.33e-09	3.40651	probable UDP-sugar transporter protein SLC35A4	SLC35A4	G	Solute carrier family 35 member A4
Amar_Scaf_161_0.71	1.31e-08	1.45e-07	3.40578	HRAS-like suppressor 3	HRASLS2	S	Lecithin retinol acyltransferase
Amar_Scaf_374_0.1	8.79e-11	1.43e-09	3.40435	DNA-binding protein Ikaros-like	PRDM15	H	methyltransferase activity
Amar_Scaf_1823_0.57	0.009212	0.023413	3.40179	serine-rich adhesin for platelets-like isoform X4	0	0	0
Amar_Scaf_1460_0.21	2.27e-06	1.54e-05	3.39408	UHRF1-binding protein 1-like isoform X1	UHRF1BP1L	P	protein homodimerization activity
Amar_Scaf_248_0.5	0.001854	0.005841	3.39174	PREDICTED: uncharacterized protein LOC105331633	0	0	0
Amar_Scaf_934_0.9	8.46e-14	2.33e-12	3.38995	coiled-coil domain-containing protein 186-like isoform X1	CCDC186	S	Rab GTPase binding
Amar_Scaf_3854_0.18	0.008595	0.022069	3.38918	---NA---	0	0	0
Amar_Scaf_1849_0.0	4.18e-07	3.35e-06	3.38885	sugar transporter SWEET1-like	0	U	Mediates sugar transport across membranes
Amar_Scaf_895_0.11	6.73e-12	1.35e-10	3.38527	ras GTPase-activating protein 1-like	RASA1	T	RAS p21 protein activator (GTPase activating protein) 1
Amar_Scaf_2359_1.0	2.21e-12	4.85e-11	3.38478	protein PRRC1-A-like	PRRC1	S	coiled-coil 1
Amar_Scaf_1731_0.14	2.06e-05	0.000111	3.38474	---NA---	0	0	0
Amar_Scaf_3727_0.31	0.002442	0.007409	3.38281	lactoylglutathione lyase	0	0	0
Amar_Scaf_3854_0.104	5.72e-06	3.54e-05	3.38266	ras-related protein Rap-2c-like	RAP2C	S	member of RAS oncogene family
Amar_Scaf_1582_0.4	0.010276	0.025686	3.38251	globin-like	glob1	C	oxygen binding. It is involved in the biological process described with oxygen transport
Amar_Scaf_2580_0.5	7.34e-10	1.02e-08	3.38203	uncharacterized protein LOC112577300 isoform X2	0	T	Domain first found in C1r, C1s, uEGF, and bone morphogenetic protein.
Amar_Scaf_1623_0.0	2.02e-10	3.13e-09	3.3819	arfaptin-2-like isoform X1	ARFIP1	T	factor interacting protein
Amar_Scaf_3054_0.3	3.41e-09	4.2e-08	3.37892	caspase-2-like isoform X1	CASP2	D	Belongs to the peptidase C14A family
Amar_Scaf_2352_0.73	2.62e-05	0.000137	3.37887	---NA---	0	0	0
Amar_Scaf_106_0.11	0.001623	0.005211	3.37715	transcriptional regulator ERG homolog	FLI1	K	Friend leukemia integration
Amar_Scaf_3243_0.16	2.45e-06	1.64e-05	3.37567	collagen alpha-1(III) chain-like	0	0	0
Amar_Scaf_2055_2.29	0.000116	0.00051	3.37306	WD repeat-containing protein 6-like	WDR6	S	cell cycle
Amar_Scaf_377_2.14	0.004486	0.01258	3.37294	PDZ and LIM domain protein 7-like	0	TZ	Domain present in PSD-95, Dlg, and ZO-1/2.
[truncated: 1,912 more rows]
